# Supplementary material for: Cracking the code of health security: unveiling the balanced indices through rank-ordered effect analysis
Source: BMC Health Serv Res. 2024 Jan 4;24:27. doi: 10.1186/s12913-023-10503-w (PMC10768473; doi:10.1186/s12913-023-10503-w)
Supplement: Supplementary file 2 — Additional file 2: Table S1. Survey of Health Security Issues in China - Overview. [file 12913_2023_10503_MOESM2_ESM.xlsx]

## Sheet:  Sheet1
Table S1: Survey of Health Security Issues in China - Overview This supplementary table presents an overview of the Survey of Health Security Issues in China. The survey is conducted anonymously, and by completing it, participants agree that their answers will be scientifically evaluated. All information provided will be treated with strict confidentiality, and the data will not be disclosed to t…
serial number	Submission time	The time spent	source	1. Your current province of residence	2. Gender	3. Age group	4. Living area	5. Occupational category	6. Education level	7. Political outlook	8. Your health status	9. The number of days you felt unwell in the past year	10. How often do you use mobile APP or other mobile medical platforms for consultation or diagnosis and treatment activities?	11. Your family’s average annual income level	12. How satisfied are you with your current major (or industry)?	13. Your overall satisfaction with my country’s current basic public health services	14. How satisfied are you with my country’s current basic medical security system?	15. How satisfied are you with my country’s emergency response to public health emergencies?	16. How satisfied are you with my country’s current environmental governance situation?	17. How satisfied are you with the current food and drug safety assurance?	18. How satisfied are you with the public fitness venues around your living and working environment?	19. How satisfied are you with the convenience of current medical treatment?	20. Do you think the current medical service charges are reasonable?	21. The total medical expenses paid by all members of your family in the past year as a proportion of the family income	22. Do you think it is currently difficult to get medical treatment in large comprehensive public hospitals?	23. What do you think is the current tension in the doctor-patient relationship?	24. How well do you understand my country’s implementation of the “Healthy China 2030” planning goals?	25. What do you think is the impact of the development of technology in the fields of Internet, big data and blockchain on health?	26. What impact do you think the development of medical technologies such as genetic testing and targeted therapy will have on human health?	27. Do you agree that the application of organ transplantation technology will promote the development of human health?	28. How long do you think it will take for smart medical care (a medical service model that provides residents with efficient, high-quality, safe and transparent health services, continuous health information and full health management) to be implemented and benefit the entire population?	29. What efforts have you made to improve your health?	30. Is there any disease that affects your health?	31. What channels do you mainly use to collect health-related information?	32. What do you think is the biggest trouble in seeking medical treatment at present?	33. Your focus on the development of the health industry mainly focuses on
3	2020/5/12 19:02:50	194 seconds	WeChat	Fujian-Nanping	male	20-29 years old	town	Others (students, military personnel, etc.)	College or undergraduate degree	Communist Youth League member	very good	0 days	Very rarely	Below 80,000-150,000 yuan	generally	Basically satisfied	Basically satisfied	very satisfied	very satisfied	Basically satisfied	generally	Basically satisfied	generally	5%-10% or less	Disaster	Generally nervous	do not know much	Very important	Very important	Agree	5-8 years or less	Adjust diet┋exercise	No	Listen to doctor’s advice┋Internet┋Book study┋Communicate with acquaintances	High cost ┋ Not familiar with the process ┋ Fear of receiving wrong or excessive medical treatment	Medical tourism┋Sports industry┋Pharmaceutical industry┋Nursing industry┋Health testing┋Health management┋Chronic disease rehabilitation
4	2020/5/12 19:20:34	246 seconds	WeChat	Fujian Xiamen	female	20-29 years old	City	Business and service industry personnel	Graduate students and above	the masses	good	15-30 days or less	generally	300,000-1 million yuan or less	generally	Basically satisfied	Basically satisfied	very satisfied	generally	Not so satisfied	very satisfied	generally	Basically reasonable	Less than 1%	generally	Generally nervous	Haven't heard of it	Very important	Very important	Agree	3-5 years or less	Adjust diet┋health products┋consult doctor	Other〖Cervical pain〗	Listen to doctor’s advice┋Communicate with acquaintances	Difficulty in making an appointment┋Long queue time┋Fear of receiving wrong or excessive medical treatment	Health care┋Pharmaceutical industry┋Health testing┋Health management┋Chronic disease rehabilitation
5	2020/5/12 19:28:23	188 seconds	WeChat	Fujian-Nanping	female	20-29 years old	rural and countryside	Others (students, military personnel, etc.)	College or undergraduate degree	other	good	5-15 days or less	generally	Below 80,000-150,000 yuan	generally	generally	generally	generally	generally	generally	Not so satisfied	generally	generally	Not sure	Disaster	Generally nervous	do not know much	generally	important	generally	5-8 years or less	Adjust diet┋Exercise┋Consult doctor	No	Listen to doctor’s advice┋Internet┋Communicate with acquaintances	High cost ┋ Not familiar with the process ┋ Fear of receiving wrong or excessive medical treatment	Health care┋Pharmaceutical industry┋Nursing industry┋Health testing┋Health management┋Chronic disease rehabilitation
6	2020/5/12 19:34:16	152 seconds	WeChat	Henan-Zhoukou	male	20-29 years old	rural and countryside	Others (students, military personnel, etc.)	College or undergraduate degree	Communist Youth League member	good	5-15 days or less	Very rarely	Below 80,000-150,000 yuan	generally	generally	generally	Basically satisfied	Not so satisfied	generally	Basically satisfied	Basically satisfied	Basically reasonable	5%-10% or less	generally	Generally nervous	do not know much	important	important	Agree	5-8 years or less	Adjust your diet┋Exercise┋Health products┋Consult your doctor	arthritis	Listen to doctor’s advice┋Book study	High cost┋Fear of receiving wrong or excessive medical treatment	Health Test┋Chronic Disease Rehabilitation
7	2020/5/12 19:47:40	250 seconds	WeChat	Fujian Putian	female	30–39 years old	City	Teachers and professional technical personnel	Graduate students and above	the masses	good	15-30 days or less	Very rarely	Below 150,000-300,000 yuan	Basically satisfied	generally	generally	Basically satisfied	Not so satisfied	Not so satisfied	generally	Not so satisfied	generally	5%-10% or less	Disaster	Not too nervous	do not know much	Very important	Very important	Strongly Agree	5-8 years or less	Adjust your diet┋Exercise┋Health products┋Consult your doctor	Other〖Small renal cyst〗	Listen to doctor’s advice┋TV┋Internet┋Book study┋Communicate with acquaintances	High cost ┋ Difficulty in making an appointment ┋ Long queue time ┋ Not familiar with the process ┋ Fear of receiving wrong or excessive medical treatment ┋ No one to accompany you	Health care┋Health care products┋Sports industry┋Pharmaceutical industry┋Nursing industry┋Health testing┋Health management┋Chronic disease rehabilitation
8	2020/5/12 19:51:17	375 seconds	WeChat	Shandong-Heze	male	20-29 years old	City	Others (students, military personnel, etc.)	Graduate students and above	CPC member	generally	15-30 days or less	Very rarely	Below 80,000-150,000 yuan	Basically satisfied	generally	generally	Basically satisfied	generally	generally	Basically satisfied	Basically satisfied	generally	Not sure	Disaster	Generally nervous	basic understanding	Very important	Very important	Strongly Agree	5-8 years or less	Adjust diet┋exercise	No	internet	Others〖Repeated treatment, lack of health supervision〗	Healthy elderly care┋Health testing┋Health management┋Chronic disease rehabilitation
9	2020/5/12 19:58:46	171 seconds	WeChat	Nanjing, Jiangsu	female	20-29 years old	City	Teachers and professional technical personnel	Graduate students and above	CPC member	good	Less than 5 days	Very rarely	300,000-1 million yuan or less	very satisfied	Basically satisfied	generally	Basically satisfied	generally	Not so satisfied	Not so satisfied	Basically satisfied	generally	Less than 1%	Not difficult	Generally nervous	Haven't heard of it	important	Don't understand	Don't understand	5-8 years or less	Adjust diet┋Exercise┋Consult doctor	No	internet	Long queue time	Medical Internship
10	2020/5/12 19:59:47	118 seconds	WeChat	Quanzhou, Fujian	male	Under 19 years old	rural and countryside	Others (students, military personnel, etc.)	College or undergraduate degree	Communist Youth League member	good	15-30 days or less	Never	Below 80,000 yuan	Basically satisfied	Basically satisfied	Basically satisfied	Basically satisfied	Basically satisfied	Basically satisfied	Basically satisfied	Basically satisfied	Basically reasonable	5%-10% or less	generally	Not too nervous	do not know much	important	important	generally	3-5 years or less	Adjust diet┋exercise	Other〖Stomach disease〗	Listen to your doctor's advice	High cost┋Long queue time┋Unfamiliar with the process	Pharmaceutical industry
11	2020/5/12 20:00:27	236 seconds	WeChat	Shenzhen, Guangdong	female	20-29 years old	City	Personnel from party and government agencies, state agencies, mass organizations and social organizations, enterprises and institutions	Graduate students and above	the masses	good	5-15 days or less	generally	300,000-1 million yuan or less	generally	generally	generally	Basically satisfied	Not so satisfied	Not so satisfied	Not so satisfied	generally	generally	1%-5% or less	Disaster	Generally nervous	do not know much	important	Very important	Agree	3-5 years or less	Adjust your diet┋Exercise┋Health products┋Consult your doctor	other	Internet┋Book learning┋Communicating with acquaintances	High cost ┋ Difficulty in making appointments ┋ Fear of receiving wrong or excessive medical treatment	Healthy elderly care┋Health testing┋Health management┋Chronic disease rehabilitation
12	2020/5/12 20:02:54	229 seconds	WeChat	Jiangxi-Pingxiang	female	20-29 years old	rural and countryside	Others (students, military personnel, etc.)	College or undergraduate degree	CPC member	good	5-15 days or less	Very rarely	Below 80,000 yuan	generally	Basically satisfied	Basically satisfied	Basically satisfied	Basically satisfied	Basically satisfied	Basically satisfied	Basically satisfied	generally	Not sure	generally	Generally nervous	do not know much	important	important	Agree	5-8 years or less	Adjust diet┋exercise	No	Listen to doctor’s advice┋Internet┋Book study┋Communicate with acquaintances	High cost ┋ Long queue time ┋ Not familiar with the process ┋ Fear of receiving wrong or excessive medical treatment	Health care┋Pharmaceutical industry┋Nursing industry┋Health testing┋Health management┋Chronic disease rehabilitation
13	2020/5/12 20:02:55	149 seconds	WeChat	Guangdong-Chaozhou	female	20-29 years old	town	Others (students, military personnel, etc.)	College or undergraduate degree	Communist Youth League member	very good	5-15 days or less	generally	Below 150,000-300,000 yuan	very satisfied	generally	Basically satisfied	Basically satisfied	Basically satisfied	generally	Basically satisfied	Basically satisfied	Not very reasonable	More than 10%	generally	Generally nervous	do not know much	Very important	important	Disagree	More than 10 years	Adjust diet┋Exercise┋Consult doctor	No	Listen to doctor’s advice┋Communicate with acquaintances	costly	Pharmaceutical Industry┋Chronic Disease Rehabilitation
14	2020/5/12 20:04:09	162 seconds	WeChat	Jiangxi-Nanchang	male	30–39 years old	City	Teachers and professional technical personnel	Graduate students and above	CPC member	very good	Less than 5 days	generally	Below 80,000-150,000 yuan	very satisfied	Basically satisfied	Basically satisfied	Basically satisfied	generally	Not so satisfied	generally	generally	very reasonable	5%-10% or less	Disaster	very nervous	basic understanding	Very important	Very important	Agree	5-8 years or less	Adjust diet┋Exercise┋Consult doctor	No	Listen to doctor’s advice┋TV┋Communicate with acquaintances	Difficult to make an appointment┋long queue time	Health products┋Medical tourism┋Sports industry
15	2020/5/12 20:04:39	188 seconds	WeChat	Xuzhou Jiangsu	male	30–39 years old	City	Teachers and professional technical personnel	Graduate students and above	CPC member	very good	5-15 days or less	generally	Below 150,000-300,000 yuan	Basically satisfied	generally	Basically satisfied	generally	generally	generally	Basically satisfied	Basically satisfied	Very unreasonable	5%-10% or less	Disaster	very nervous	do not know much	unimportant	Don't understand	Don't understand	More than 10 years	Adjust diet┋exercise	Arthritis┋Others	Listen to doctor’s advice┋Internet┋Communicate with acquaintances	High cost┋Difficult to make an appointment┋Long queue time	Sports Industry┋Health Management
16	2020/5/12 20:06:23	236 seconds	WeChat	Hebei Baoding	female	40–49 years old	City	Teachers and professional technical personnel	Graduate students and above	other	very good	5-15 days or less	generally	Below 150,000-300,000 yuan	very satisfied	Basically satisfied	Basically satisfied	very satisfied	Basically satisfied	Basically satisfied	Basically satisfied	Basically satisfied	Basically reasonable	More than 10%	difficult	very nervous	basic understanding	important	important	generally	1-3 years or less	Adjust diet┋Exercise┋Consult doctor	other	Listen to doctor’s advice┋TV┋Internet┋Book study┋Communicate with acquaintances	Difficulty making an appointment	Healthy Elderly Care┋Chronic Disease Rehabilitation
17	2020/5/12 20:06:36	125 seconds	WeChat	Beijing-Chaoyang District	male	30–39 years old	City	Teachers and professional technical personnel	Graduate students and above	the masses	generally	Less than 5 days	very often	Below 150,000-300,000 yuan	generally	generally	Basically satisfied	generally	generally	generally	Basically satisfied	generally	generally	1%-5% or less	generally	Generally nervous	do not know much	important	important	generally	5-8 years or less	Adjust diet┋exercise	No	internet	Difficult to make an appointment┋long queue time	Medical Internship
18	2020/5/12 20:06:50	149 seconds	WeChat	Fujian Xiamen	female	20-29 years old	City	Business and service industry personnel	Graduate students and above	CPC member	generally	Less than 5 days	Very rarely	300,000-1 million yuan or less	Not so satisfied	Not so satisfied	Not so satisfied	Basically satisfied	generally	Basically satisfied	Basically satisfied	Basically satisfied	Basically reasonable	Not sure	generally	Not too nervous	General understanding	generally	generally	Agree	3-5 years or less	Adjust diet┋exercise	No	TV┋Internet┋Communicating with acquaintances	High cost┋Difficult to make an appointment┋Long queue time	Health care┋Health care products┋Medical tourism┋Sports industry┋Pharmaceutical industry┋Nursing industry┋Health testing┋Health management
19	2020/5/12 20:06:52	140 seconds	WeChat	Hunan-Changde	female	Under 19 years old	town	Others (students, military personnel, etc.)	College or undergraduate degree	Communist Youth League member	very good	0 days	generally	Below 80,000-150,000 yuan	Basically satisfied	Basically satisfied	Basically satisfied	very satisfied	Basically satisfied	Basically satisfied	Basically satisfied	Basically satisfied	Basically reasonable	1%-5% or less	Disaster	Generally nervous	General understanding	important	important	Agree	3-5 years or less	Adjust your diet┋Exercise┋Health products┋Consult your doctor	No	Listen to doctor’s advice┋TV┋Internet	High cost ┋ Difficulty in making an appointment ┋ Long queue time ┋ Not familiar with the process ┋ Fear of receiving wrong or excessive medical treatment ┋ No one to accompany you	Health care┋Health care products┋Medical tourism┋Sports industry┋Pharmaceutical industry┋Nursing industry┋Health testing┋Health management┋Chronic disease rehabilitation
20	2020/5/12 20:06:59	107 seconds	WeChat	Fuzhou, Fujian	female	30–39 years old	City	Personnel from party and government agencies, state agencies, mass organizations and social organizations, enterprises and institutions	Graduate students and above	CPC member	generally	15-30 days or less	generally	Below 150,000-300,000 yuan	Basically satisfied	Basically satisfied	Basically satisfied	very satisfied	Basically satisfied	generally	Basically satisfied	generally	Basically reasonable	1%-5% or less	Disaster	Generally nervous	do not know much	Very important	Very important	Agree	5-8 years or less	Adjust diet┋exercise	No	Listen to doctor’s advice┋TV┋Internet┋Book study	Difficult to make an appointment┋long queue time	Health care┋Sports industry┋Nursing industry┋Health testing
21	2020/5/12 20:07:06	252 seconds	WeChat	Zhengzhou, Henan	male	40–49 years old	City	Teachers and professional technical personnel	Graduate students and above	CPC member	good	5-15 days or less	Never	Below 80,000 yuan	Basically satisfied	Basically satisfied	generally	Not so satisfied	Not so satisfied	generally	Basically satisfied	Basically satisfied	Not very reasonable	More than 10%	generally	Not too nervous	basic understanding	important	important	generally	3-5 years or less	Adjust diet┋exercise	Other〖Cervical spondylosis〗	Internet┋Book learning┋Communicating with acquaintances	High cost┋Fear of receiving wrong or excessive medical treatment	Healthy elderly care┋Medical tourism┋Health testing┋Health management
22	2020/5/12 20:07:16	177 seconds	WeChat	Jiangxi-Xinyu	female	Under 19 years old	City	Others (students, military personnel, etc.)	College or undergraduate degree	Communist Youth League member	good	5-15 days or less	Very rarely	Below 80,000-150,000 yuan	Basically satisfied	Basically satisfied	Basically satisfied	Basically satisfied	Basically satisfied	Basically satisfied	generally	Basically satisfied	Basically reasonable	1%-5% or less	Disaster	Generally nervous	do not know much	important	important	generally	5-8 years or less	Adjust diet┋Exercise┋Consult doctor	No	Listen to doctor’s advice┋Communicate with acquaintances	High cost ┋ Difficult to make an appointment ┋ Unfamiliar with the process ┋ Fear of receiving wrong or excessive medical treatment ┋ No one to accompany you	Sports industry┋Pharmaceutical industry┋Health testing
23	2020/5/12 20:08:36	366 seconds	WeChat	Dongcheng District, Beijing	female	40–49 years old	City	Personnel from party and government agencies, state agencies, mass organizations and social organizations, enterprises and institutions	College or undergraduate degree	CPC member	generally	More than 30 days	Never	Below 150,000-300,000 yuan	Basically satisfied	generally	generally	very satisfied	generally	generally	Not so satisfied	Basically satisfied	Basically reasonable	1%-5% or less	Disaster	Generally nervous	do not know much	important	Very important	Agree	3-5 years or less	Adjust diet┋Exercise┋Consult doctor	Arthritis┋Other〖Ankylosing Spondylitis〗	Listen to doctor’s advice┋Internet┋Book study	Difficulty making an appointment	Health care┋Pharmaceutical industry┋Nursing industry┋Health testing┋Health management
24	2020/5/12 20:09:42	417 seconds	WeChat	Wuhan, Hubei	female	20-29 years old	City	Business and service industry personnel	Graduate students and above	CPC member	very good	Less than 5 days	generally	300,000-1 million yuan or less	Basically satisfied	generally	generally	Basically satisfied	generally	Basically satisfied	generally	generally	generally	1%-5% or less	generally	Generally nervous	do not know much	important	important	generally	1-3 years or less	Adjust your diet┋Exercise┋Health products┋Consult your doctor	No	Listen to doctor’s advice┋TV┋Internet┋Book study┋Communicate with acquaintances	Long queue times┋Fear of receiving wrong or excessive medical treatment	Health care┋Health products┋Nursing industry┋Health management
25	2020/5/12 20:10:13	104 seconds	Submit via mobile phone	Henan-Nanyang	female	Under 19 years old	town	Personnel from party and government agencies, state agencies, mass organizations and social organizations, enterprises and institutions	College or undergraduate degree	CPC member	very good	Less than 5 days	generally	Below 150,000-300,000 yuan	Not so satisfied	Basically satisfied	Basically satisfied	Basically satisfied	Basically satisfied	Basically satisfied	Basically satisfied	Basically satisfied	Basically reasonable	1%-5% or less	generally	Not too nervous	General understanding	important	important	Agree	3-5 years or less	Adjust diet┋exercise	No	Listen to doctor’s advice┋TV┋Internet┋Communicate with acquaintances	High cost ┋ Difficulty in making an appointment ┋ Long queue time ┋ Not familiar with the process ┋ Fear of receiving wrong or excessive medical treatment ┋ No one to accompany you	Health care┋Health care products┋Medical tourism┋Sports industry┋Pharmaceutical industry
26	2020/5/12 20:10:18	415 seconds	WeChat	Beijing-Xicheng District	female	Over 50 years old	City	Teachers and professional technical personnel	Graduate students and above	other	good	5-15 days or less	generally	Below 150,000-300,000 yuan	Basically satisfied	generally	generally	generally	generally	generally	generally	Not so satisfied	generally	Not sure	Disaster	Generally nervous	do not know much	important	important	Agree	1-3 years or less	Adjust diet┋exercise┋health products	No	Internet┋Communicate with acquaintances	High cost ┋ Difficulty in making an appointment ┋ Long queue time ┋ Fear of receiving wrong or excessive medical treatment	Healthy elderly care┋Health testing┋Health management
27	2020/5/12 20:10:30	138 seconds	Submit via mobile phone	Zhengzhou, Henan	female	20-29 years old	rural and countryside	Others (students, military personnel, etc.)	College or undergraduate degree	Communist Youth League member	very good	Less than 5 days	generally	Below 80,000-150,000 yuan	generally	generally	generally	Basically satisfied	generally	generally	generally	Basically satisfied	generally	1%-5% or less	generally	Generally nervous	do not know much	important	important	Agree	5-8 years or less	Adjust diet	No	internet	High cost ┋ Difficulty in making an appointment ┋ Long queue time ┋ Not familiar with the process ┋ Fear of receiving wrong or excessive medical treatment	Health care┋Sports industry
28	2020/5/12 20:10:41	526 seconds	WeChat	Fujian-Zhangzhou	female	20-29 years old	rural and countryside	Others (students, military personnel, etc.)	Graduate students and above	CPC member	good	0 days	Very rarely	Below 80,000-150,000 yuan	Basically satisfied	generally	generally	generally	generally	generally	generally	generally	generally	5%-10% or less	generally	Not too nervous	Know well	Very important	Very important	Strongly Agree	3-5 years or less	Adjust diet┋Exercise┋Consult doctor	No	Listen to doctor’s advice┋Internet┋Communicate with acquaintances	High cost┋Difficult to make an appointment┋Long queue time	Health care┋Health care products┋Sports industry┋Pharmaceutical industry┋Nursing industry┋Health testing┋Health management┋Chronic disease rehabilitation
29	2020/5/12 20:11:03	165 seconds	Submit via mobile phone	Henan-Xinyang	male	20-29 years old	City	Others (students, military personnel, etc.)	College or undergraduate degree	Communist Youth League member	good	Less than 5 days	Never	Below 80,000-150,000 yuan	generally	Basically satisfied	generally	Basically satisfied	Basically satisfied	Basically satisfied	Basically satisfied	Basically satisfied	generally	1%-5% or less	Not difficult	Generally nervous	Haven't heard of it	Very important	Very important	Strongly Agree	3-5 years or less	Adjust diet┋exercise	No	Internet┋Book learning┋Communicating with acquaintances	Unfamiliar with the process┋Afraid of receiving errors or over-medication	Medical tourism┋Sports industry┋Health testing┋Health management
30	2020/5/12 20:11:06	231 seconds	WeChat	Heilongjiang-Daqing	female	30–39 years old	City	Teachers and professional technical personnel	Graduate students and above	CPC member	Not good	More than 30 days	generally	Below 80,000-150,000 yuan	generally	generally	Basically satisfied	generally	generally	Very dissatisfied	Basically satisfied	Not so satisfied	Not very reasonable	More than 10%	difficult	Generally nervous	do not know much	important	important	Agree	3-5 years or less	Adjust your diet┋Exercise┋Health products┋Consult your doctor	Arthritis┋Others	Listen to doctor’s advice┋Internet┋Communicate with acquaintances	High cost ┋ Difficulty in making appointments ┋ Fear of receiving wrong or excessive medical treatment	Healthy elderly care┋Nursing industry┋Health management┋Chronic disease rehabilitation
31	2020/5/12 20:11:30	151 seconds	Submit via mobile phone	Henan-Luohe	female	Under 19 years old	City	Others (students, military personnel, etc.)	College or undergraduate degree	the masses	very good	15-30 days or less	Very rarely	Below 80,000-150,000 yuan	Basically satisfied	Basically satisfied	Basically satisfied	Basically satisfied	Basically satisfied	Basically satisfied	Basically satisfied	Basically satisfied	Basically reasonable	1%-5% or less	generally	Generally nervous	General understanding	Very important	Very important	Agree	3-5 years or less	Adjust your diet┋Exercise┋Health products┋Consult your doctor	Other〖Rhinitis〗	Listen to doctor’s advice┋Internet	High cost ┋ Difficulty in making an appointment ┋ Not familiar with the process ┋ Fear of receiving wrong or excessive medical treatment	Pharmaceutical industry┋Nursing industry┋Health testing┋Health management
32	2020/5/12 20:11:39	113 seconds	Submit via mobile phone	Zhengzhou, Henan	male	20-29 years old	City	Others (students, military personnel, etc.)	College or undergraduate degree	Communist Youth League member	very good	Less than 5 days	Never	300,000-1 million yuan or less	Not so satisfied	very satisfied	very satisfied	very satisfied	generally	Basically satisfied	Not so satisfied	Basically satisfied	Not very reasonable	1%-5% or less	Disaster	Generally nervous	Haven't heard of it	Very important	Very important	Strongly Agree	5-8 years or less	Adjust diet┋exercise	No	Listen to doctor’s advice┋Internet┋Communicate with acquaintances	costly	Health care┋Health products┋Health testing
33	2020/5/12 20:11:45	124 seconds	WeChat	Beijing-Fengtai District	male	30–39 years old	City	Personnel from party and government agencies, state agencies, mass organizations and social organizations, enterprises and institutions	Graduate students and above	CPC member	very good	5-15 days or less	Very rarely	300,000-1 million yuan or less	Basically satisfied	generally	generally	Basically satisfied	Basically satisfied	Basically satisfied	generally	Not so satisfied	Basically reasonable	5%-10% or less	difficult	very nervous	do not know much	Very important	Very important	Strongly Agree	Below 8-10 years	Adjust diet┋exercise	No	Listen to doctor’s advice┋Internet┋Communicate with acquaintances	Long queue time ┋ Not familiar with the process ┋ Fear of receiving wrong or excessive medical treatment	Health care┋Health care products┋Medical tourism┋Sports industry┋Pharmaceutical industry┋Nursing industry┋Health testing┋Health management
34	2020/5/12 20:11:46	210 seconds	WeChat	Fujian Xiamen	male	20-29 years old	City	Business and service industry personnel	Graduate students and above	the masses	very good	Less than 5 days	Very rarely	Below 80,000 yuan	Not so satisfied	generally	generally	generally	generally	generally	generally	generally	generally	5%-10% or less	generally	very nervous	do not know much	generally	important	Agree	More than 10 years	Adjust diet┋Exercise┋Consult doctor	No	Listen to doctor’s advice┋Internet┋Book study┋Communicate with acquaintances	High cost┋Difficult to make an appointment┋Long queue time┋Unfamiliar with the process	Health care┋Health care products┋Pharmaceutical industry┋Nursing industry┋Health testing
35	2020/5/12 20:11:57	139 seconds	Submit via mobile phone	Henan-Zhumadian	female	20-29 years old	town	Others (students, military personnel, etc.)	College or undergraduate degree	Communist Youth League member	very good	5-15 days or less	generally	Below 80,000 yuan	Basically satisfied	Basically satisfied	very satisfied	Basically satisfied	very satisfied	Basically satisfied	Basically satisfied	very satisfied	Basically reasonable	More than 10%	Disaster	Not too nervous	General understanding	important	important	Agree	1-3 years or less	Adjust diet┋exercise	No	Listen to your doctor's advice	Unfamiliar with the process┋Afraid of receiving errors or over-medication	Healthy elderly care┋Health testing┋Health management
36	2020/5/12 20:12:06	481 seconds	Submit via mobile phone	Hebei Baoding	male	30–39 years old	City	Teachers and professional technical personnel	Graduate students and above	CPC member	very good	0 days	Never	Below 80,000-150,000 yuan	very satisfied	Basically satisfied	Basically satisfied	very satisfied	Basically satisfied	Basically satisfied	Basically satisfied	generally	Not very reasonable	1%-5% or less	difficult	Generally nervous	basic understanding	important	Very important	Agree	3-5 years or less	Adjust diet┋exercise┋health products	No	Listen to your doctor’s advice┋Others	High cost┋Fear of receiving wrong or excessive medical treatment	Health care┋Pharmaceutical industry┋Nursing industry┋Health management
37	2020/5/12 20:12:06	357 seconds	WeChat	Guangzhou, Guangdong	male	40–49 years old	City	Teachers and professional technical personnel	Graduate students and above	the masses	generally	0 days	Never	Below 80,000-150,000 yuan	very satisfied	Very dissatisfied	Very dissatisfied	generally	generally	Very dissatisfied	generally	Very dissatisfied	Very unreasonable	Not sure	difficult	very nervous	Haven't heard of it	Very important	important	Agree	More than 10 years	Adjust diet┋exercise┋others	Diabetes┋Others	book learning	High cost ┋ Difficulty in making an appointment ┋ Long queue time ┋ Not familiar with the process ┋ Fear of receiving wrong or excessive medical treatment ┋ No one to accompany you ┋ Others	Healthy Elderly Care┋Health Management
38	2020/5/12 20:12:07	548 seconds	WeChat	Quanzhou, Fujian	female	20-29 years old	City	Business and service industry personnel	Graduate students and above	Communist Youth League member	good	5-15 days or less	generally	300,000-1 million yuan or less	Basically satisfied	Basically satisfied	generally	Basically satisfied	Basically satisfied	generally	Basically satisfied	Basically satisfied	generally	1%-5% or less	Not difficult	Not too nervous	do not know much	Don't understand	important	Agree	5-8 years or less	Adjust diet┋exercise┋health products	other	Listen to doctor’s advice┋Internet	High cost ┋ Not familiar with the process ┋ Fear of receiving wrong or excessive medical treatment	Healthy elderly care┋nursing industry┋health management
39	2020/5/12 20:12:09	137 seconds	Submit via mobile phone	LuoYang HeNan	female	20-29 years old	City	Others (students, military personnel, etc.)	College or undergraduate degree	Communist Youth League member	very good	15-30 days or less	Very rarely	Below 80,000 yuan	Basically satisfied	Basically satisfied	Basically satisfied	Basically satisfied	Basically satisfied	Basically satisfied	Basically satisfied	Basically satisfied	Basically reasonable	Not sure	Not difficult	Not too nervous	do not know much	important	important	Agree	3-5 years or less	Adjust diet┋Exercise┋Consult doctor	No	Listen to doctor’s advice┋Internet	Not familiar with the process	Health Test┋Health Management
40	2020/5/12 20:12:10	399 seconds	WeChat	Heilongjiang-Daqing	female	40–49 years old	City	Teachers and professional technical personnel	Graduate students and above	CPC member	very good	5-15 days or less	Never	Below 150,000-300,000 yuan	very satisfied	Basically satisfied	Basically satisfied	very satisfied	Basically satisfied	Basically satisfied	Basically satisfied	very satisfied	Basically reasonable	1%-5% or less	difficult	Generally nervous	General understanding	important	Very important	Strongly Agree	More than 10 years	Adjust diet┋exercise┋others	arthritis	Book study┋Communicate with acquaintances	High cost ┋ Difficult to make an appointment ┋ Not familiar with the process	Health care┋Medical tourism┋Sports industry┋Nursing industry┋Health testing┋Health management
41	2020/5/12 20:12:19	210 seconds	WeChat	Fujian Xiamen	male	20-29 years old	City	Personnel from party and government agencies, state agencies, mass organizations and social organizations, enterprises and institutions	Graduate students and above	Communist Youth League member	have a chronic disease	More than 30 days	Very rarely	300,000-1 million yuan or less	Not so satisfied	Basically satisfied	Basically satisfied	generally	Not so satisfied	Very dissatisfied	Not so satisfied	Not so satisfied	generally	1%-5% or less	generally	Not too nervous	Haven't heard of it	Very important	Very important	Agree	5-8 years or less	Adjust diet┋Exercise┋Consult doctor	Other [Shoulder and Neck Strain]	Listen to doctor’s advice┋Internet	Fear of receiving wrong or overly medical treatment	Sports Industry┋Chronic Disease Rehabilitation
42	2020/5/12 20:12:27	190 seconds	WeChat	Chongqing-Yongchuan District	female	20-29 years old	town	Others (students, military personnel, etc.)	College or undergraduate degree	Communist Youth League member	good	5-15 days or less	generally	Below 80,000 yuan	Basically satisfied	Basically satisfied	generally	Basically satisfied	Not so satisfied	Not so satisfied	generally	generally	generally	More than 10%	Disaster	Generally nervous	General understanding	Very important	Very important	Agree	5-8 years or less	Adjust diet┋Exercise┋Consult doctor	other	Listen to doctor’s advice┋TV┋Internet	High cost ┋ Difficulty in making an appointment ┋ Long queue time ┋ Not familiar with the process ┋ Fear of receiving wrong or excessive medical treatment	Medical tourism┋Pharmaceutical industry┋Nursing industry┋Health testing┋Health management
43	2020/5/12 20:12:41	148 seconds	Submit via mobile phone	Zhengzhou, Henan	male	20-29 years old	City	Others (students, military personnel, etc.)	College or undergraduate degree	Communist Youth League member	generally	5-15 days or less	generally	Below 80,000 yuan	very satisfied	Basically satisfied	generally	Basically satisfied	Not so satisfied	Basically satisfied	generally	Not so satisfied	Not very reasonable	Less than 1%	Disaster	Generally nervous	do not know much	Very important	Very important	Agree	1-3 years or less	Adjust diet┋exercise	heart disease	Internet┋Communicate with acquaintances	High cost ┋ Long queue time ┋ Fear of receiving wrong or excessive medical treatment	Health care┋Pharmaceutical industry┋Chronic disease rehabilitation
44	2020/5/12 20:12:43	218 seconds	WeChat	Chongqing-Pengshui Miao and Tujia Autonomous County	female	20-29 years old	rural and countryside	Others (students, military personnel, etc.)	College or undergraduate degree	Communist Youth League member	good	15-30 days or less	generally	Below 80,000 yuan	Basically satisfied	generally	generally	very satisfied	Not so satisfied	Basically satisfied	very satisfied	very satisfied	Basically reasonable	More than 10%	Not difficult	very nervous	do not know much	important	important	Agree	3-5 years or less	Adjust diet┋Exercise┋Consult doctor	Other〖Urticaria〗	Listen to doctor’s advice┋Internet┋Communicate with acquaintances	High cost┋Difficult to make an appointment┋Long queue time	Healthy elderly care┋nursing industry┋health testing┋chronic disease rehabilitation
45	2020/5/12 20:12:44	254 seconds	Submit via mobile phone	Henan-Shangqiu	female	20-29 years old	City	Others (students, military personnel, etc.)	College or undergraduate degree	Communist Youth League member	good	5-15 days or less	Never	Below 80,000-150,000 yuan	Basically satisfied	Not so satisfied	Not so satisfied	Not so satisfied	Not so satisfied	Not so satisfied	Not so satisfied	Not so satisfied	Not very reasonable	More than 10%	generally	Generally nervous	do not know much	generally	important	generally	Below 8-10 years	Adjust diet┋Exercise┋Consult doctor	Other〖Gastroenterology〗	Listen to doctor’s advice┋Internet┋Communicate with acquaintances	High cost ┋ Difficulty in making an appointment ┋ Long queue time ┋ Not familiar with the process ┋ Fear of receiving wrong or excessive medical treatment ┋ No one to accompany you	Healthy elderly care┋Health testing┋Health management┋Chronic disease rehabilitation
46	2020/5/12 20:12:55	162 seconds	WeChat	Shijiazhuang, Hebei	male	30–39 years old	City	Teachers and professional technical personnel	Graduate students and above	CPC member	very good	Less than 5 days	Very rarely	Below 80,000-150,000 yuan	Basically satisfied	Basically satisfied	Basically satisfied	Basically satisfied	Basically satisfied	Basically satisfied	Basically satisfied	Basically satisfied	generally	1%-5% or less	Disaster	Generally nervous	do not know much	important	important	Agree	3-5 years or less	Adjust diet┋exercise	No	Listen to doctor’s advice┋Internet┋Communicate with acquaintances	High cost┋Difficult to make an appointment┋Long queue time	Healthy elderly care┋Health testing┋Health management┋Chronic disease rehabilitation
47	2020/5/12 20:13:03	155 seconds	WeChat	Heilongjiang-Daqing	male	30–39 years old	City	Teachers and professional technical personnel	Graduate students and above	the masses	generally	More than 30 days	Never	300,000-1 million yuan or less	very satisfied	Basically satisfied	Basically satisfied	Basically satisfied	Very dissatisfied	Very dissatisfied	Very dissatisfied	Very dissatisfied	Basically reasonable	1%-5% or less	difficult	very nervous	do not know much	Very important	Very important	Strongly Agree	More than 10 years	do nothing	hypertension	internet	Difficulty making an appointment	health management
48	2020/5/12 20:13:10	303 seconds	WeChat	Heilongjiang-Daqing	female	40–49 years old	City	Teachers and professional technical personnel	Graduate students and above	CPC member	very good	Less than 5 days	Never	Below 150,000-300,000 yuan	Basically satisfied	Basically satisfied	very satisfied	very satisfied	Basically satisfied	Basically satisfied	generally	Basically satisfied	Basically reasonable	1%-5% or less	Disaster	Not too nervous	do not know much	important	Very important	Agree	3-5 years or less	Adjust diet┋exercise┋health products	No	Listen to doctor’s advice┋Internet	Difficult to make an appointment┋long queue time	Health care┋Health care products┋Pharmaceutical industry┋Nursing industry┋Health testing┋Health management
49	2020/5/12 20:13:12	260 seconds	WeChat	Fujian Xiamen	female	20-29 years old	City	Personnel from party and government agencies, state agencies, mass organizations and social organizations, enterprises and institutions	College or undergraduate degree	CPC member	good	15-30 days or less	generally	Below 150,000-300,000 yuan	Basically satisfied	Basically satisfied	Basically satisfied	Basically satisfied	Basically satisfied	generally	very satisfied	Basically satisfied	Basically reasonable	1%-5% or less	difficult	Not too nervous	do not know much	Very important	Very important	generally	Below 8-10 years	Adjust diet┋Exercise┋Consult doctor	No	Listen to doctor’s advice┋TV┋Internet┋Book study┋Communicate with acquaintances	Long queue time ┋ Not familiar with the process ┋ Fear of receiving wrong or excessive medical treatment	Health care┋Medical tourism┋Sports industry┋Pharmaceutical industry┋Nursing industry┋Health testing┋Health management┋Chronic disease rehabilitation
50	2020/5/12 20:13:12	214 seconds	WeChat	Fujian Xiamen	female	20-29 years old	City	Personnel from party and government agencies, state agencies, mass organizations and social organizations, enterprises and institutions	Graduate students and above	CPC member	good	Less than 5 days	Never	300,000-1 million yuan or less	Basically satisfied	generally	generally	Basically satisfied	Not so satisfied	generally	Not so satisfied	generally	Basically reasonable	Less than 1%	Not difficult	not nervous	do not know much	important	Very important	Strongly Agree	1-3 years or less	Adjust diet┋exercise	No	Listen to doctor’s advice┋Internet┋Communicate with acquaintances	Long queue time┋Not familiar with the process	Pharmaceutical industry┋Nursing industry┋Health testing┋Health management
51	2020/5/12 20:13:49	184 seconds	Submit via mobile phone	Zhengzhou, Henan	female	Under 19 years old	City	Others (students, military personnel, etc.)	College or undergraduate degree	Communist Youth League member	very good	Less than 5 days	generally	Below 80,000-150,000 yuan	Basically satisfied	very satisfied	very satisfied	very satisfied	very satisfied	very satisfied	very satisfied	very satisfied	Basically reasonable	1%-5% or less	Disaster	Very harmonious	General understanding	Very important	Very important	Strongly Agree	1-3 years or less	Adjust diet┋exercise	No	internet	Difficult to make an appointment┋Long queue time┋Not familiar with the process	Medical tourism┋Pharmaceutical industry┋Health testing┋Health management┋Chronic disease rehabilitation
52	2020/5/12 20:13:57	297 seconds	Submit via mobile phone	Henan-Zhumadian	female	Under 19 years old	town	Others (students, military personnel, etc.)	College or undergraduate degree	Communist Youth League member	very good	5-15 days or less	Very rarely	Below 80,000-150,000 yuan	very satisfied	very satisfied	very satisfied	very satisfied	very satisfied	very satisfied	very satisfied	very satisfied	Basically reasonable	1%-5% or less	Not difficult	Very harmonious	General understanding	important	important	generally	3-5 years or less	Adjust diet┋exercise	No	Listen to doctor’s advice┋Communicate with acquaintances	Unfamiliar with the process┋Afraid of receiving errors or over-medication	Healthy elderly care┋Medical tourism┋Sports industry┋Health testing┋Health management
53	2020/5/12 20:13:58	283 seconds	WeChat	Chengdu, Sichuan	female	40–49 years old	City	Personnel from party and government agencies, state agencies, mass organizations and social organizations, enterprises and institutions	College or undergraduate degree	the masses	good	Less than 5 days	Very rarely	300,000-1 million yuan or less	generally	Basically satisfied	Basically satisfied	Basically satisfied	Basically satisfied	generally	Not so satisfied	generally	generally	Less than 1%	generally	Not too nervous	do not know much	important	important	generally	3-5 years or less	Adjust diet┋Exercise┋Consult doctor	other	Listen to doctor’s advice┋Internet┋Book study┋Communicate with acquaintances	High cost ┋ Difficulty in making an appointment ┋ Long queue time ┋ Not familiar with the process ┋ Fear of receiving wrong or excessive medical treatment ┋ No one to accompany you	Health care┋Pharmaceutical industry┋Nursing industry┋Health testing┋Health management┋Chronic disease rehabilitation
54	2020/5/12 20:14:09	172 seconds	Submit via mobile phone	Henan-Hebi	female	20-29 years old	City	Others (students, military personnel, etc.)	College or undergraduate degree	Communist Youth League member	very good	0 days	Never	Below 80,000-150,000 yuan	generally	generally	generally	generally	generally	Not so satisfied	Basically satisfied	generally	generally	Not sure	generally	Generally nervous	Haven't heard of it	Very important	Very important	generally	More than 10 years	Adjust diet┋exercise┋others	No	Listen to doctor’s advice┋Internet┋Communicate with acquaintances┋Others	Not familiar with the process┋Others	Pharmaceutical industry┋Nursing industry┋Health testing┋Health management┋Chronic disease rehabilitation
55	2020/5/12 20:14:20	151 seconds	Submit via mobile phone	Zhengzhou, Henan	female	Under 19 years old	City	Others (students, military personnel, etc.)	College or undergraduate degree	Communist Youth League member	very good	Less than 5 days	Very rarely	Below 80,000-150,000 yuan	very satisfied	very satisfied	very satisfied	very satisfied	very satisfied	very satisfied	very satisfied	very satisfied	very reasonable	1%-5% or less	not difficult at all	not nervous	do not know much	Very important	important	Agree	1-3 years or less	Adjust diet┋exercise	No	Listen to doctor’s advice┋Internet	High cost┋Others	Pharmaceutical Industry┋Health Testing┋Health Management
56	2020/5/12 20:14:37	263 seconds	Submit via mobile phone	Henan-Nanyang	female	Under 19 years old	City	Others (students, military personnel, etc.)	College or undergraduate degree	Communist Youth League member	generally	5-15 days or less	Very rarely	Below 150,000-300,000 yuan	generally	generally	generally	very satisfied	generally	Basically satisfied	generally	very satisfied	generally	1%-5% or less	generally	Generally nervous	do not know much	important	important	Agree	5-8 years or less	Adjust diet┋health products┋consult doctor	No	Listen to doctor’s advice┋TV┋Internet┋Communicate with acquaintances	High cost┋difficult to make an appointment	Health care┋Health care products┋Nursing industry┋Health testing┋Chronic disease rehabilitation
57	2020/5/12 20:14:51	240 seconds	Submit via mobile phone	Henan-Anyang	male	Under 19 years old	rural and countryside	Others (students, military personnel, etc.)	College or undergraduate degree	Communist Youth League member	very good	5-15 days or less	Very rarely	Below 80,000 yuan	very satisfied	very satisfied	very satisfied	very satisfied	very satisfied	very satisfied	very satisfied	very satisfied	very reasonable	1%-5% or less	generally	Not too nervous	do not know much	Very important	Don't understand	Agree	3-5 years or less	Adjust diet┋exercise	No	Listen to doctor’s advice┋Communicate with acquaintances	Difficulty in making an appointment┋Long queue time┋Not familiar with the process┋Afraid of receiving wrong or excessive medical treatment	Health Test┋Health Management
58	2020/5/12 20:15:09	240 seconds	WeChat	Shaanxi-Xi'an	male	40–49 years old	City	Teachers and professional technical personnel	Graduate students and above	the masses	generally	5-15 days or less	Never	300,000-1 million yuan or less	Basically satisfied	generally	Basically satisfied	Basically satisfied	generally	Not so satisfied	Basically satisfied	generally	generally	1%-5% or less	generally	Generally nervous	do not know much	important	important	Agree	Below 8-10 years	sports	No	internet	Difficult to make an appointment┋long queue time	Healthy retirement
59	2020/5/12 20:15:14	100 seconds	WeChat	Shanxi-Changzhi	male	20-29 years old	City	Others (students, military personnel, etc.)	Graduate students and above	CPC member	very good	15-30 days or less	Very rarely	Below 80,000 yuan	Basically satisfied	generally	generally	generally	generally	Not so satisfied	generally	generally	generally	5%-10% or less	generally	very nervous	do not know much	Very important	Very important	Strongly Agree	1-3 years or less	Adjust diet	No	Listen to your doctor's advice	costly	Healthy retirement
60	2020/5/12 20:15:41	159 seconds	WeChat	Fujian Xiamen	female	20-29 years old	City	Personnel from party and government agencies, state agencies, mass organizations and social organizations, enterprises and institutions	Graduate students and above	the masses	generally	15-30 days or less	very often	300,000-1 million yuan or less	generally	generally	generally	Basically satisfied	Basically satisfied	generally	Basically satisfied	Basically satisfied	generally	Less than 1%	generally	Generally nervous	Haven't heard of it	Very important	Don't understand	Agree	1-3 years or less	Adjust your diet┋Exercise┋Health products┋Consult your doctor	No	Listen to doctor’s advice┋Communicate with acquaintances	Fear of receiving wrong or overly medical treatment	Health Care Products
61	2020/5/12 20:15:56	185 seconds	WeChat	Fujian Xiamen	male	20-29 years old	City	Personnel from party and government agencies, state agencies, mass organizations and social organizations, enterprises and institutions	College or undergraduate degree	CPC member	good	Less than 5 days	Never	Below 150,000-300,000 yuan	generally	Basically satisfied	Basically satisfied	Basically satisfied	Basically satisfied	Basically satisfied	Basically satisfied	generally	generally	Less than 1%	Disaster	Generally nervous	Haven't heard of it	Very important	Very important	Disagree	3-5 years or less	Adjust diet┋exercise	No	communicate with acquaintances	High cost ┋ Difficulty in making an appointment ┋ Long queue time ┋ Not familiar with the process ┋ Fear of receiving wrong or excessive medical treatment	Sports Industry┋Health Management┋Chronic Disease Rehabilitation
62	2020/5/12 20:16:04	196 seconds	WeChat	Fujian Xiamen	male	20-29 years old	town	Business and service industry personnel	Graduate students and above	CPC member	good	15-30 days or less	Very rarely	Below 150,000-300,000 yuan	Basically satisfied	Basically satisfied	Basically satisfied	Basically satisfied	Basically satisfied	Basically satisfied	Basically satisfied	Basically satisfied	Basically reasonable	1%-5% or less	Not difficult	not nervous	Haven't heard of it	important	important	Agree	1-3 years or less	Adjust diet┋Exercise┋Consult doctor	No	Listen to doctor’s advice┋Internet┋Book study┋Communicate with acquaintances	Unfamiliar with the process┋Afraid of receiving errors or over-medication	Sports industry┋Pharmaceutical industry┋Health testing┋Health management
63	2020/5/12 20:16:14	146 seconds	WeChat	Heilongjiang-Daqing	female	20-29 years old	City	Teachers and professional technical personnel	Graduate students and above	CPC member	very good	Less than 5 days	very often	Below 80,000-150,000 yuan	Basically satisfied	Basically satisfied	Basically satisfied	Basically satisfied	Basically satisfied	generally	generally	generally	Not very reasonable	1%-5% or less	Disaster	Not too nervous	basic understanding	Very important	Very important	Strongly Agree	5-8 years or less	Adjust diet	No	Listen to doctor’s advice┋Internet┋Communicate with acquaintances	High cost┋Difficult to make an appointment┋Long queue time	Medical Tourism┋Pharmaceutical Industry┋Health Testing
64	2020/5/12 20:16:33	161 seconds	WeChat	Shanxi-Shuozhou	female	20-29 years old	town	Others (students, military personnel, etc.)	Graduate students and above	CPC member	good	5-15 days or less	Very rarely	Below 80,000 yuan	Basically satisfied	Basically satisfied	Basically satisfied	Basically satisfied	Basically satisfied	Basically satisfied	Basically satisfied	Basically satisfied	Basically reasonable	5%-10% or less	difficult	very nervous	do not know much	Very important	Very important	Strongly Agree	5-8 years or less	Adjust diet┋Exercise┋Consult doctor	No	Listen to doctor’s advice┋Internet	High cost┋difficult to make an appointment	health management
65	2020/5/12 20:17:25	252 seconds	WeChat	Hangzhou, Zhejiang	male	40–49 years old	City	Teachers and professional technical personnel	Graduate students and above	CPC member	good	15-30 days or less	Very rarely	300,000-1 million yuan or less	Basically satisfied	Basically satisfied	Basically satisfied	Basically satisfied	generally	Basically satisfied	generally	Basically satisfied	Not very reasonable	Less than 1%	difficult	Not too nervous	Haven't heard of it	important	important	Disagree	Below 8-10 years	Adjust diet┋exercise	No	communicate with acquaintances	Difficulty in making an appointment┋Long queue time┋Fear of receiving wrong or excessive medical treatment	Healthy elderly care┋Medical tourism┋Health testing┋Health management┋Chronic disease rehabilitation
66	2020/5/12 20:17:30	283 seconds	WeChat	Wuhan, Hubei	male	40–49 years old	City	Teachers and professional technical personnel	Graduate students and above	the masses	very good	Less than 5 days	Never	300,000-1 million yuan or less	Basically satisfied	generally	generally	Not so satisfied	generally	generally	generally	generally	generally	1%-5% or less	generally	Not too nervous	do not know much	generally	important	generally	More than 10 years	Adjust diet┋Exercise┋Consult doctor	No	Listen to doctor’s advice┋Book study	Unfamiliar with the process┋Afraid of receiving errors or over-medication	Health Test┋Health Management
67	2020/5/12 20:17:40	257 seconds	WeChat	Guangzhou, Guangdong	female	20-29 years old	City	Others (students, military personnel, etc.)	Graduate students and above	Communist Youth League member	very good	Less than 5 days	Very rarely	Below 80,000 yuan	generally	generally	Basically satisfied	generally	generally	generally	generally	Basically satisfied	generally	1%-5% or less	generally	Not too nervous	do not know much	Very important	Very important	Strongly Agree	5-8 years or less	Adjust diet┋Exercise┋Consult doctor	No	Listen to doctor’s advice┋Internet	costly	Medical tourism┋Pharmaceutical industry┋Health testing┋Health management
68	2020/5/12 20:17:43	191 seconds	Submit via mobile phone	Henan-Nanyang	female	Under 19 years old	City	Others (students, military personnel, etc.)	College or undergraduate degree	Communist Youth League member	good	5-15 days or less	Very rarely	Below 80,000-150,000 yuan	Not so satisfied	generally	Basically satisfied	Basically satisfied	generally	Basically satisfied	Basically satisfied	Basically satisfied	Basically reasonable	Not sure	Not difficult	not nervous	do not know much	important	important	Agree	3-5 years or less	Adjust diet┋exercise	No	Listen to doctor’s advice┋Internet	Not familiar with the process	Health care┋Pharmaceutical industry┋Health testing┋Health management
69	2020/5/12 20:17:52	189 seconds	WeChat	Fujian Xiamen	female	30–39 years old	City	Business and service industry personnel	Graduate students and above	the masses	very good	0 days	Never	300,000-1 million yuan or less	generally	generally	generally	generally	generally	Not so satisfied	generally	generally	generally	1%-5% or less	generally	Generally nervous	basic understanding	generally	generally	generally	3-5 years or less	Health products	No	TV┋Internet	High cost┋Difficult to make an appointment┋Long queue time	Health Care Products
70	2020/5/12 20:18:07	255 seconds	WeChat	Chengdu, Sichuan	male	30–39 years old	City	Teachers and professional technical personnel	Graduate students and above	CPC member	good	5-15 days or less	Never	Below 150,000-300,000 yuan	generally	Basically satisfied	Basically satisfied	Basically satisfied	generally	Not so satisfied	Not so satisfied	Very dissatisfied	generally	5%-10% or less	difficult	Not too nervous	do not know much	generally	Very important	Strongly Agree	5-8 years or less	Adjust diet┋exercise	Other〖Gastroenteritis〗	Listen to your doctor's advice	Difficult to make an appointment┋long queue time	Health Test┋Health Management
71	2020/5/12 20:18:11	206 seconds	WeChat	Fujian Xiamen	female	20-29 years old	City	Personnel from party and government agencies, state agencies, mass organizations and social organizations, enterprises and institutions	Graduate students and above	CPC member	good	5-15 days or less	Very rarely	300,000-1 million yuan or less	generally	generally	generally	generally	generally	Not so satisfied	Not so satisfied	Not so satisfied	generally	Less than 1%	difficult	Generally nervous	Haven't heard of it	important	important	Strongly Agree	3-5 years or less	do nothing	Other〖Rhinitis〗	internet	Difficult to make an appointment┋long queue time	Healthy elderly care┋Health testing┋Health management
72	2020/5/12 20:18:36	610 seconds	WeChat	Fujian Xiamen	male	30–39 years old	City	Business and service industry personnel	Graduate students and above	the masses	very good	0 days	Very rarely	300,000-1 million yuan or less	Basically satisfied	generally	generally	Basically satisfied	generally	Basically satisfied	Basically satisfied	Basically satisfied	Basically reasonable	Less than 1%	Disaster	Not too nervous	do not know much	important	important	generally	5-8 years or less	Adjust diet┋exercise	No	Listen to doctor’s advice┋Internet	High cost ┋ Difficulty in making appointments ┋ Fear of receiving wrong or excessive medical treatment	Healthy elderly care┋Health management┋Chronic disease rehabilitation
73	2020/5/12 20:18:40	772 seconds	WeChat	Shenzhen, Guangdong	female	20-29 years old	City	Business and service industry personnel	College or undergraduate degree	the masses	very good	Less than 5 days	Very rarely	300,000-1 million yuan or less	very satisfied	Basically satisfied	Basically satisfied	Very dissatisfied	Not so satisfied	generally	Very dissatisfied	Not so satisfied	Not very reasonable	5%-10% or less	generally	Generally nervous	Haven't heard of it	important	Very important	Agree	3-5 years or less	Adjust diet┋health products┋consult doctor	No	Listen to doctor’s advice┋Internet┋Book study	Fear of receiving wrong or overly medical treatment	Nursing Industry┋Health Management
74	2020/5/12 20:18:50	147 seconds	Submit via mobile phone	Henan-Pingdingshan	female	Under 19 years old	rural and countryside	Others (students, military personnel, etc.)	College or undergraduate degree	Communist Youth League member	good	5-15 days or less	Very rarely	Below 80,000 yuan	very satisfied	Basically satisfied	Basically satisfied	very satisfied	Basically satisfied	Basically satisfied	generally	generally	generally	1%-5% or less	generally	Generally nervous	Haven't heard of it	Very important	Very important	generally	1-3 years or less	do nothing	No	Internet┋Communicate with acquaintances	High cost ┋ Difficulty in making an appointment ┋ Long queue time ┋ Not familiar with the process ┋ Fear of receiving wrong or excessive medical treatment	Healthy elderly care┋Medical tourism┋Health examination
75	2020/5/12 20:18:53	240 seconds	WeChat	Shijiazhuang, Hebei	female	40–49 years old	City	Teachers and professional technical personnel	Graduate students and above	the masses	good	5-15 days or less	Very rarely	Below 150,000-300,000 yuan	Basically satisfied	Basically satisfied	Basically satisfied	very satisfied	Basically satisfied	generally	generally	generally	generally	1%-5% or less	difficult	Not too nervous	do not know much	important	generally	Disagree	1-3 years or less	Adjust diet┋exercise	No	Internet┋Book learning┋Communicating with acquaintances	High cost┋Fear of receiving wrong or excessive medical treatment┋No one to accompany you	Healthy Elderly Care┋Health Management
76	2020/5/12 20:18:56	270 seconds	WeChat	Fujian Xiamen	female	20-29 years old	City	Business and service industry personnel	College or undergraduate degree	CPC member	good	Less than 5 days	Very rarely	300,000-1 million yuan or less	generally	Basically satisfied	Basically satisfied	Basically satisfied	Basically satisfied	Basically satisfied	Basically satisfied	Basically satisfied	Basically reasonable	1%-5% or less	generally	Not too nervous	do not know much	important	Very important	Don't understand	3-5 years or less	Adjust diet┋exercise	No	Listen to doctor’s advice┋Internet┋Book study	Long queue time	Healthy elderly care┋Health testing┋Health management
77	2020/5/12 20:19:43	166 seconds	WeChat	Henan-Kaifeng	female	30–39 years old	City	Teachers and professional technical personnel	Graduate students and above	CPC member	very good	5-15 days or less	Never	Below 80,000-150,000 yuan	Basically satisfied	Basically satisfied	Basically satisfied	Basically satisfied	generally	generally	Basically satisfied	Basically satisfied	Not very reasonable	1%-5% or less	generally	Generally nervous	Haven't heard of it	important	important	generally	5-8 years or less	Adjust diet┋exercise	No	Internet┋Book Learning	Fear of receiving wrong or overly medical treatment	Health care┋Sports industry
78	2020/5/12 20:19:51	167 seconds	WeChat	Fujian-Zhangzhou	male	20-29 years old	town	Others (students, military personnel, etc.)	College or undergraduate degree	Communist Youth League member	very good	0 days	Never	Below 80,000-150,000 yuan	generally	generally	generally	very satisfied	generally	generally	Basically satisfied	generally	generally	More than 10%	generally	Not too nervous	Haven't heard of it	generally	Very important	Strongly Agree	5-8 years or less	Adjust diet┋exercise	No	Listen to doctor’s advice┋TV┋Internet┋Book study┋Communicate with acquaintances	High cost ┋ Difficulty in making an appointment ┋ Long queue time ┋ Not familiar with the process ┋ Fear of receiving wrong or excessive medical treatment	Sports industry
79	2020/5/12 20:19:53	192 seconds	Submit via mobile phone	Henan-Jiaozuo	female	20-29 years old	town	Others (students, military personnel, etc.)	College or undergraduate degree	Communist Youth League member	good	Less than 5 days	Never	Below 80,000 yuan	generally	generally	generally	generally	generally	generally	generally	generally	Not very reasonable	Not sure	generally	Generally nervous	Haven't heard of it	generally	important	Agree	5-8 years or less	Adjust diet┋Exercise┋Consult doctor	No	Listen to doctor’s advice┋Internet	High cost ┋ Difficulty in making an appointment ┋ Long queue time ┋ Fear of receiving wrong or excessive medical treatment	Health products┋Sports industry┋Pharmaceutical industry┋Nursing industry┋Health management
80	2020/5/12 20:19:54	330 seconds	WeChat	Shenzhen, Guangdong	female	20-29 years old	City	Teachers and professional technical personnel	Graduate students and above	CPC member	generally	15-30 days or less	Very rarely	300,000-1 million yuan or less	generally	Basically satisfied	generally	Basically satisfied	generally	Not so satisfied	generally	Not so satisfied	generally	1%-5% or less	difficult	Generally nervous	Haven't heard of it	important	important	Agree	3-5 years or less	Adjust diet┋Exercise┋Consult doctor	Other〖Allergy〗	Listen to doctor’s advice┋Internet┋Book study	Difficulty in making an appointment┋Long queue time┋Fear of receiving wrong or excessive medical treatment	Health care┋Pharmaceutical industry
81	2020/5/12 20:20:19	689 seconds	Submit via mobile phone	Henan-Nanyang	female	20-29 years old	rural and countryside	Others (students, military personnel, etc.)	College or undergraduate degree	Communist Youth League member	good	Less than 5 days	generally	Below 80,000 yuan	generally	Basically satisfied	Basically satisfied	Basically satisfied	Basically satisfied	Basically satisfied	Basically satisfied	Basically satisfied	Basically reasonable	1%-5% or less	Not difficult	Generally nervous	do not know much	important	important	Agree	1-3 years or less	Adjust diet┋Exercise┋Consult doctor	No	Listen to doctor’s advice┋Communicate with acquaintances	High cost ┋ Long queue time ┋ Not familiar with the process ┋ Fear of receiving wrong or excessive medical treatment	Health care┋Medical tourism┋Pharmaceutical industry
82	2020/5/12 20:20:20	116 seconds	WeChat	Fuzhou, Fujian	male	30–39 years old	City	Business and service industry personnel	Graduate students and above	Communist Youth League member	good	Less than 5 days	generally	Below 150,000-300,000 yuan	Basically satisfied	Basically satisfied	Basically satisfied	generally	generally	Not so satisfied	generally	generally	generally	More than 10%	difficult	Generally nervous	basic understanding	Very important	Very important	Agree	3-5 years or less	Adjust diet┋exercise	Other〖High uric acid〗	Listen to doctor’s advice┋Internet	High cost ┋ Difficulty in making an appointment ┋ Long queue time ┋ Not familiar with the process ┋ Fear of receiving wrong or excessive medical treatment	Healthy elderly care┋Health management┋Chronic disease rehabilitation
83	2020/5/12 20:20:30	266 seconds	WeChat	Hangzhou, Zhejiang	female	30–39 years old	City	Teachers and professional technical personnel	Graduate students and above	CPC member	generally	5-15 days or less	generally	Below 80,000-150,000 yuan	Basically satisfied	Basically satisfied	Basically satisfied	Basically satisfied	Basically satisfied	generally	generally	generally	generally	5%-10% or less	Disaster	Generally nervous	do not know much	Very important	Very important	Agree	1-3 years or less	Adjust diet┋exercise	No	Listen to doctor’s advice┋Internet	Difficulty in making an appointment┋Long queue time┋Fear of receiving wrong or excessive medical treatment	Healthy Elderly Care┋Health Testing
84	2020/5/12 20:20:34	190 seconds	WeChat	Shenzhen, Guangdong	female	Under 19 years old	City	Others (students, military personnel, etc.)	College or undergraduate degree	Communist Youth League member	very good	5-15 days or less	generally	Below 150,000-300,000 yuan	Basically satisfied	Basically satisfied	Basically satisfied	Basically satisfied	Basically satisfied	Basically satisfied	Basically satisfied	Basically satisfied	Basically reasonable	Not sure	Not difficult	Generally nervous	Haven't heard of it	important	Very important	Strongly Agree	5-8 years or less	Adjust diet┋Exercise┋Consult doctor	No	Listen to doctor’s advice┋Internet┋Communicate with acquaintances	Unfamiliar with the process┋Afraid of receiving errors or over-medication	Pharmaceutical industry┋Nursing industry┋Health testing┋Health management┋Chronic disease rehabilitation
85	2020/5/12 20:21:19	137 seconds	WeChat	Fujian Xiamen	female	20-29 years old	City	Personnel from party and government agencies, state agencies, mass organizations and social organizations, enterprises and institutions	Graduate students and above	CPC member	good	5-15 days or less	relatively frequently	300,000-1 million yuan or less	Basically satisfied	generally	generally	generally	generally	generally	Not so satisfied	Not so satisfied	Not very reasonable	1%-5% or less	Disaster	Generally nervous	basic understanding	Very important	important	generally	5-8 years or less	Adjust diet┋Exercise┋Consult doctor	No	Listen to doctor’s advice┋Internet┋Communicate with acquaintances	High cost ┋ Difficulty in making appointments ┋ Fear of receiving wrong or excessive medical treatment	Pharmaceutical Industry┋Health Testing┋Health Management
86	2020/5/12 20:21:39	128 seconds	WeChat	Nanjing, Jiangsu	male	40–49 years old	City	Teachers and professional technical personnel	Graduate students and above	CPC member	very good	5-15 days or less	generally	300,000-1 million yuan or less	very satisfied	Basically satisfied	Basically satisfied	Basically satisfied	Basically satisfied	Basically satisfied	Basically satisfied	Basically satisfied	Basically reasonable	5%-10% or less	Disaster	Not too nervous	do not know much	generally	important	Agree	3-5 years or less	Adjust diet┋exercise	Diabetes┋Hypertension	internet	Not familiar with the process	Health Care Products
87	2020/5/12 20:21:40	130 seconds	WeChat	Fujian Xiamen	female	20-29 years old	City	Teachers and professional technical personnel	College or undergraduate degree	CPC member	generally	Less than 5 days	Very rarely	Below 150,000-300,000 yuan	Basically satisfied	generally	generally	generally	generally	generally	Not so satisfied	Very dissatisfied	Basically reasonable	Not sure	difficult	Generally nervous	do not know much	Don't understand	Very important	Strongly Agree	5-8 years or less	Adjust diet┋exercise┋health products	Others〖Gastritis, Pharyngitis〗	internet	Difficult to make an appointment┋Not familiar with the process	Healthy retirement
88	2020/5/12 20:21:41	275 seconds	WeChat	Jiangxi-Xinyu	female	Under 19 years old	City	Others (students, military personnel, etc.)	College or undergraduate degree	Communist Youth League member	good	15-30 days or less	relatively frequently	Below 150,000-300,000 yuan	generally	Basically satisfied	Basically satisfied	very satisfied	generally	Basically satisfied	very satisfied	very satisfied	Basically reasonable	1%-5% or less	Not difficult	very nervous	do not know much	important	Don't understand	Agree	3-5 years or less	Adjust diet┋Exercise┋Consult doctor	Other 〖Nervous diseases〗	Listen to doctor’s advice┋Internet┋Communicate with acquaintances	Long queue time┋Not familiar with the process┋No one to accompany you	Health Test┋Health Management
89	2020/5/12 20:22:04	238 seconds	WeChat	Jiangsu-Huaian	female	20-29 years old	City	Others (students, military personnel, etc.)	College or undergraduate degree	Communist Youth League member	generally	Less than 5 days	Never	Below 150,000-300,000 yuan	generally	generally	generally	Basically satisfied	Basically satisfied	Not so satisfied	generally	Not so satisfied	generally	Not sure	Disaster	Generally nervous	Haven't heard of it	Very important	Very important	Strongly Agree	1-3 years or less	Adjust diet┋exercise	other	Listen to doctor’s advice┋Internet┋Communicate with acquaintances	Difficulty in making an appointment┋Long queue time┋Not familiar with the process┋Afraid of receiving wrong or excessive medical treatment	Health care┋Sports industry┋Pharmaceutical industry┋Nursing industry┋Health testing┋Chronic disease rehabilitation
90	2020/5/12 20:22:29	233 seconds	WeChat	Fujian Xiamen	female	20-29 years old	City	Business and service industry personnel	Graduate students and above	Communist Youth League member	good	0 days	Very rarely	300,000-1 million yuan or less	Basically satisfied	Basically satisfied	Basically satisfied	very satisfied	Basically satisfied	generally	Basically satisfied	Basically satisfied	generally	1%-5% or less	generally	Not too nervous	do not know much	important	important	generally	3-5 years or less	Adjust your diet┋Exercise┋Health products┋Consult your doctor	other	Listen to doctor’s advice┋Internet┋Communicate with acquaintances	High cost ┋ Difficulty in making an appointment ┋ Long queue time ┋ Not familiar with the process ┋ Fear of receiving wrong or excessive medical treatment	Health care┋Sports industry┋Nursing industry┋Health testing┋Health management
91	2020/5/12 20:22:33	274 seconds	WeChat	Heilongjiang-Daqing	male	40–49 years old	City	Teachers and professional technical personnel	Graduate students and above	CPC member	good	More than 30 days	Very rarely	300,000-1 million yuan or less	very satisfied	Basically satisfied	Basically satisfied	Basically satisfied	very satisfied	Basically satisfied	Basically satisfied	Basically satisfied	Basically reasonable	Less than 1%	generally	not nervous	General understanding	important	important	Disagree	5-8 years or less	Adjust diet┋exercise┋health products	Heart disease┋Arthritis	Listen to doctor’s advice┋Internet┋Book study	Long queue times┋Fear of receiving wrong or excessive medical treatment	Health care┋Medical tourism┋Sports industry┋Pharmaceutical industry┋Nursing industry┋Health testing┋Health management
92	2020/5/12 20:22:39	216 seconds	WeChat	Fuzhou, Fujian	male	30–39 years old	City	Personnel from party and government agencies, state agencies, mass organizations and social organizations, enterprises and institutions	Graduate students and above	the masses	very good	5-15 days or less	Very rarely	300,000-1 million yuan or less	very satisfied	Basically satisfied	generally	Basically satisfied	Basically satisfied	generally	Basically satisfied	Basically satisfied	generally	5%-10% or less	Disaster	Not too nervous	Haven't heard of it	important	important	Agree	5-8 years or less	Adjust diet┋exercise	other	Listen to doctor’s advice┋Internet┋Communicate with acquaintances	High cost ┋ Long queue time ┋ Fear of receiving wrong or excessive medical treatment	Health care┋Pharmaceutical industry┋Health testing
93	2020/5/12 20:22:46	186 seconds	WeChat	Tianjin-Hexi District	male	40–49 years old	City	Teachers and professional technical personnel	Graduate students and above	CPC member	good	5-15 days or less	Never	Below 150,000-300,000 yuan	Basically satisfied	Not so satisfied	Not so satisfied	very satisfied	Not so satisfied	Not so satisfied	generally	Not so satisfied	Not very reasonable	5%-10% or less	Disaster	Generally nervous	Haven't heard of it	important	important	Agree	1-3 years or less	Adjust diet┋Exercise┋Consult doctor	Diabetes┋Hypertension	Listen to doctor’s advice┋Internet┋Communicate with acquaintances	High cost ┋ Long queue time ┋ Fear of receiving wrong or excessive medical treatment	Healthy elderly care┋Nursing industry┋Health management┋Chronic disease rehabilitation
94	2020/5/12 20:22:48	259 seconds	WeChat	Quanzhou, Fujian	male	30–39 years old	City	Personnel from party and government agencies, state agencies, mass organizations and social organizations, enterprises and institutions	College or undergraduate degree	other	good	More than 30 days	Very rarely	300,000-1 million yuan or less	Basically satisfied	generally	Not so satisfied	Basically satisfied	generally	generally	Not so satisfied	Not so satisfied	Very unreasonable	1%-5% or less	Disaster	Generally nervous	do not know much	generally	important	Agree	5-8 years or less	Adjust your diet┋Exercise┋Health products┋Consult your doctor	Other [bad gastrointestinal issues]	Internet┋Communicate with acquaintances	High cost ┋ Long queue time ┋ Fear of receiving wrong or excessive medical treatment	Pharmaceutical Industry┋Chronic Disease Rehabilitation
95	2020/5/12 20:22:56	170 seconds	WeChat	Shijiazhuang, Hebei	male	30–39 years old	City	Teachers and professional technical personnel	Graduate students and above	CPC member	very good	Less than 5 days	Never	300,000-1 million yuan or less	very satisfied	very satisfied	very satisfied	very satisfied	very satisfied	very satisfied	Basically satisfied	very satisfied	generally	Less than 1%	difficult	Not too nervous	Haven't heard of it	Very important	Very important	generally	1-3 years or less	Adjust diet┋exercise	No	Listen to doctor’s advice┋TV┋Internet┋Book study	Difficult to make an appointment┋Long queue time┋Not familiar with the process	Health care┋Medical tourism┋Sports industry
96	2020/5/12 20:23:01	349 seconds	WeChat	Shaanxi-Xi'an	female	20-29 years old	City	Others (students, military personnel, etc.)	Graduate students and above	CPC member	very good	Less than 5 days	Never	Below 80,000 yuan	generally	generally	generally	Basically satisfied	Not so satisfied	Not so satisfied	generally	Basically satisfied	generally	1%-5% or less	Disaster	Generally nervous	Haven't heard of it	important	important	generally	Below 8-10 years	Adjust diet┋Exercise┋Consult doctor	Others〖Throatitis caused by air pollution〗	Listen to doctor’s advice┋Internet┋Book study	High cost ┋ Not familiar with the process ┋ Fear of receiving wrong or excessive medical treatment ┋ Others 〖Small problems require a lot of examinations 〗	Nursing Industry┋Health Testing┋Health Management┋Chronic Disease Rehabilitation
97	2020/5/12 20:23:05	182 seconds	WeChat	Anhui-Huangshan	female	20-29 years old	City	Teachers and professional technical personnel	Graduate students and above	CPC member	very good	Less than 5 days	Never	Below 150,000-300,000 yuan	Basically satisfied	Basically satisfied	generally	very satisfied	Basically satisfied	Not so satisfied	Basically satisfied	Basically satisfied	generally	Less than 1%	difficult	very nervous	do not know much	Very important	Very important	Strongly Agree	Below 8-10 years	Adjust diet┋exercise	No	Internet┋Communicate with acquaintances	High cost ┋ Difficulty in making appointments ┋ Fear of receiving wrong or excessive medical treatment	Health Test┋Health Management
98	2020/5/12 20:23:10	127 seconds	Submit via mobile phone	Henan-Nanyang	female	Under 19 years old	City	Others (students, military personnel, etc.)	College or undergraduate degree	Communist Youth League member	very good	5-15 days or less	Very rarely	Below 80,000-150,000 yuan	generally	generally	generally	generally	generally	generally	generally	generally	generally	Not sure	Not difficult	Generally nervous	do not know much	important	important	Agree	3-5 years or less	Adjust diet┋Exercise┋Consult doctor	No	Listen to doctor’s advice┋Internet┋Book study┋Communicate with acquaintances	Difficulty in making an appointment┋Not familiar with the process┋Afraid of receiving wrong or excessive medical treatment	Health care┋Health care products┋Medical tourism┋Sports industry┋Pharmaceutical industry┋Nursing industry┋Health testing┋Health management┋Chronic disease rehabilitation
99	2020/5/12 20:23:14	162 seconds	WeChat	Hangzhou, Zhejiang	male	30–39 years old	City	Teachers and professional technical personnel	Graduate students and above	CPC member	very good	Less than 5 days	Never	300,000-1 million yuan or less	Basically satisfied	generally	Basically satisfied	Basically satisfied	Basically satisfied	Basically satisfied	generally	Not so satisfied	generally	Less than 1%	difficult	not nervous	basic understanding	generally	important	Agree	3-5 years or less	Adjust diet┋exercise	No	Listen to your doctor's advice	Difficult to make an appointment┋long queue time	Healthy Elderly Care┋Health Testing
100	2020/5/12 20:23:29	138 seconds	WeChat	Fujian Xiamen	male	20-29 years old	town	Business and service industry personnel	Graduate students and above	CPC member	good	15-30 days or less	generally	300,000-1 million yuan or less	Basically satisfied	generally	Not so satisfied	Not so satisfied	Basically satisfied	generally	Basically satisfied	generally	generally	5%-10% or less	difficult	Generally nervous	do not know much	Very important	important	Agree	Below 8-10 years	Adjust diet┋exercise	arthritis	Listen to doctor’s advice┋TV┋Book study	High cost ┋ Difficulty in making an appointment ┋ Long queue time ┋ Not familiar with the process ┋ Fear of receiving wrong or excessive medical treatment	Healthy elderly care┋Medical tourism
101	2020/5/12 20:23:51	193 seconds	WeChat	Overseas - Oceania	female	20-29 years old	City	Others (students, military personnel, etc.)	Graduate students and above	Communist Youth League member	good	5-15 days or less	Very rarely	Below 150,000-300,000 yuan	very satisfied	generally	Basically satisfied	Basically satisfied	generally	Basically satisfied	Basically satisfied	Basically satisfied	Basically reasonable	More than 10%	Not difficult	Not too nervous	do not know much	Very important	Very important	Strongly Agree	5-8 years or less	Adjust diet┋exercise┋health products	No	Internet┋Book learning┋Communicating with acquaintances	Not familiar with the process	Pharmaceutical Industry┋Health Testing┋Health Management
102	2020/5/12 20:24:06	160 seconds	WeChat	Hunan-Xiangtan	female	Under 19 years old	town	Others (students, military personnel, etc.)	College or undergraduate degree	Communist Youth League member	good	5-15 days or less	very often	Below 80,000-150,000 yuan	Basically satisfied	Basically satisfied	Basically satisfied	very satisfied	generally	generally	Not so satisfied	Basically satisfied	Basically reasonable	1%-5% or less	Disaster	Generally nervous	do not know much	important	important	Agree	Below 8-10 years	Adjust diet┋exercise	Other〖Rhinitis〗	Listen to doctor’s advice┋Internet	Long queue time	Health care┋Pharmaceutical industry┋Health management
103	2020/5/12 20:24:15	149 seconds	WeChat	Fujian Xiamen	female	20-29 years old	City	Others (students, military personnel, etc.)	College or undergraduate degree	CPC member	very good	Less than 5 days	Very rarely	Below 150,000-300,000 yuan	Basically satisfied	Basically satisfied	Basically satisfied	very satisfied	Basically satisfied	generally	Basically satisfied	Basically satisfied	generally	1%-5% or less	Not difficult	Generally nervous	basic understanding	important	important	Agree	3-5 years or less	do nothing	No	Listen to doctor’s advice┋Internet	High cost ┋ Difficult to make an appointment ┋ Not familiar with the process	Health Care Products
104	2020/5/12 20:24:45	188 seconds	WeChat	Weifang, Shandong	female	20-29 years old	City	Others (students, military personnel, etc.)	Graduate students and above	CPC member	good	15-30 days or less	generally	Below 80,000-150,000 yuan	Basically satisfied	Basically satisfied	Basically satisfied	very satisfied	Basically satisfied	generally	generally	Basically satisfied	generally	1%-5% or less	generally	Generally nervous	General understanding	important	important	Agree	5-8 years or less	Adjust diet┋exercise	Other 〖Chronic diseases, pharyngitis, dysmenorrhea, etc., but they are not serious〗	Listen to doctor’s advice┋TV┋Internet┋Communicate with acquaintances	High cost ┋ Difficulty in making an appointment ┋ Long queue time ┋ Not familiar with the process ┋ Fear of receiving wrong or excessive medical treatment	Health care┋Health care products┋Medical tourism┋Pharmaceutical industry┋Health testing┋Health management┋Chronic disease rehabilitation
105	2020/5/12 20:24:56	317 seconds	WeChat	Heilongjiang-Daqing	female	30–39 years old	City	Teachers and professional technical personnel	Graduate students and above	the masses	good	5-15 days or less	Very rarely	Below 150,000-300,000 yuan	generally	Basically satisfied	Basically satisfied	very satisfied	Basically satisfied	Basically satisfied	Basically satisfied	Basically satisfied	generally	1%-5% or less	generally	Not too nervous	do not know much	Very important	Very important	Strongly Agree	5-8 years or less	Adjust diet┋exercise	hypertension	Listen to doctor’s advice┋Internet	Long queue time	Healthy elderly care┋Medical tourism┋Health testing┋Health management
106	2020/5/12 20:25:06	142 seconds	WeChat	Beijing-Chaoyang District	male	30–39 years old	City	Teachers and professional technical personnel	Graduate students and above	the masses	very good	0 days	generally	More than 1 million yuan	Basically satisfied	Basically satisfied	Basically satisfied	Basically satisfied	Basically satisfied	generally	generally	generally	generally	1%-5% or less	generally	Generally nervous	do not know much	unimportant	Very important	Strongly Agree	More than 10 years	Adjust diet┋Exercise┋Consult doctor	No	Listen to doctor’s advice┋Internet┋Book study	Difficult to make an appointment┋long queue time	Healthy elderly care┋Health testing┋Health management
107	2020/5/12 20:25:10	210 seconds	WeChat	Fuzhou, Fujian	male	30–39 years old	City	Personnel from party and government agencies, state agencies, mass organizations and social organizations, enterprises and institutions	Graduate students and above	CPC member	good	5-15 days or less	Very rarely	300,000-1 million yuan or less	generally	generally	generally	Not so satisfied	generally	Basically satisfied	Not so satisfied	Very dissatisfied	generally	1%-5% or less	difficult	Not too nervous	basic understanding	important	Very important	generally	5-8 years or less	Adjust diet┋exercise	No	Listen to doctor’s advice┋Internet	Difficulty in making appointments┋Fear of receiving wrong or excessive medical treatment	Healthy elderly care┋Health testing┋Health management┋Chronic disease rehabilitation
108	2020/5/12 20:25:32	478 seconds	WeChat	Shaanxi-Xi'an	male	40–49 years old	City	Teachers and professional technical personnel	College or undergraduate degree	other	good	5-15 days or less	Never	Below 150,000-300,000 yuan	Basically satisfied	Basically satisfied	Basically satisfied	very satisfied	Basically satisfied	Basically satisfied	Basically satisfied	Basically satisfied	Basically reasonable	Not sure	Not difficult	not nervous	do not know much	important	important	Agree	3-5 years or less	Adjust diet┋exercise	No	Internet┋Book learning┋Communicating with acquaintances┋Others	Difficulty in making an appointment┋Not familiar with the process┋Afraid of receiving wrong or excessive medical treatment┋No one to accompany you┋Others	Health care┋Health care products┋Medical tourism┋Sports industry┋Pharmaceutical industry┋Nursing industry┋Health testing┋Health management┋Chronic disease rehabilitation
109	2020/5/12 20:25:34	162 seconds	WeChat	Fuzhou, Fujian	female	20-29 years old	City	Business and service industry personnel	Graduate students and above	the masses	generally	More than 30 days	Very rarely	Below 150,000-300,000 yuan	generally	generally	generally	very satisfied	generally	Not so satisfied	generally	generally	Basically reasonable	5%-10% or less	generally	Generally nervous	do not know much	important	Very important	Agree	3-5 years or less	Adjust your diet┋Exercise┋Health products┋Consult your doctor	other	internet	Long queue time	Health care┋Health care products┋Pharmaceutical industry┋Nursing industry┋Chronic disease rehabilitation
110	2020/5/12 20:25:46	227 seconds	Submit via mobile phone	Henan-Anyang	female	Under 19 years old	town	Others (students, military personnel, etc.)	College or undergraduate degree	Communist Youth League member	good	5-15 days or less	Very rarely	Below 80,000-150,000 yuan	generally	Basically satisfied	Basically satisfied	Basically satisfied	Basically satisfied	Basically satisfied	Basically satisfied	Basically satisfied	Basically reasonable	Not sure	generally	Not too nervous	do not know much	important	important	Agree	5-8 years or less	Adjust diet┋exercise	Other〖Endocrine disorders〗	Listen to doctor’s advice┋Internet┋Book study	High cost┋Long queue time	Pharmaceutical industry┋Nursing industry┋Health testing
111	2020/5/12 20:25:48	212 seconds	WeChat	Shenzhen, Guangdong	male	20-29 years old	City	Personnel from party and government agencies, state agencies, mass organizations and social organizations, enterprises and institutions	Graduate students and above	CPC member	good	Less than 5 days	generally	300,000-1 million yuan or less	Basically satisfied	generally	generally	generally	Not so satisfied	generally	Basically satisfied	Basically satisfied	Not very reasonable	5%-10% or less	generally	Generally nervous	General understanding	Very important	Very important	generally	Below 8-10 years	Adjust diet┋Exercise┋Consult doctor	No	Listen to doctor’s advice┋Study books┋Communicate with acquaintances	Difficulty in making appointments┋Fear of receiving wrong or excessive medical treatment	Pharmaceutical Industry┋Health Testing
112	2020/5/12 20:26:17	174 seconds	WeChat	Shijiazhuang, Hebei	female	30–39 years old	City	Teachers and professional technical personnel	Graduate students and above	CPC member	generally	15-30 days or less	relatively frequently	Below 80,000-150,000 yuan	Basically satisfied	Basically satisfied	Basically satisfied	Basically satisfied	generally	Not so satisfied	Basically satisfied	Basically satisfied	Basically reasonable	5%-10% or less	Disaster	not nervous	do not know much	important	important	Agree	5-8 years or less	Adjust your diet┋Exercise┋Health products┋Consult your doctor	Arthritis┋Other〖lumbar and cervical spine diseases〗	Listen to doctor’s advice┋Internet	Long queue time	Health care┋Health products┋Health testing
113	2020/5/12 20:26:31	331 seconds	WeChat	Zhengzhou, Henan	female	30–39 years old	City	Teachers and professional technical personnel	Graduate students and above	the masses	very good	5-15 days or less	Very rarely	Below 150,000-300,000 yuan	very satisfied	Basically satisfied	Basically satisfied	very satisfied	Basically satisfied	Not so satisfied	generally	Basically satisfied	Basically reasonable	1%-5% or less	generally	not nervous	General understanding	generally	important	Agree	More than 10 years	Adjust diet┋Exercise┋Consult doctor	No	Listen to doctor’s advice┋Internet┋Communicate with acquaintances	High cost┋Fear of receiving wrong or excessive medical treatment	Healthy Elderly Care┋Chronic Disease Rehabilitation
114	2020/5/12 20:26:56	167 seconds	WeChat	Fujian Xiamen	female	20-29 years old	City	Personnel from party and government agencies, state agencies, mass organizations and social organizations, enterprises and institutions	College or undergraduate degree	the masses	good	5-15 days or less	Never	Below 150,000-300,000 yuan	Basically satisfied	generally	generally	generally	generally	Very dissatisfied	Not so satisfied	generally	generally	1%-5% or less	Disaster	Not too nervous	do not know much	important	important	Agree	5-8 years or less	Adjust diet┋exercise┋health products	No	internet	Difficulty making an appointment	Healthy elderly care┋Nursing industry┋Health testing┋Health management┋Chronic disease rehabilitation
115	2020/5/12 20:26:59	415 seconds	WeChat	Xuzhou Jiangsu	male	30–39 years old	City	Teachers and professional technical personnel	Graduate students and above	the masses	very good	More than 30 days	Never	Below 80,000-150,000 yuan	very satisfied	Basically satisfied	Basically satisfied	very satisfied	Basically satisfied	generally	generally	generally	generally	1%-5% or less	Disaster	Not too nervous	Haven't heard of it	Very important	Very important	generally	Below 8-10 years	Adjust diet┋exercise	other	Internet┋Communicate with acquaintances	Long queue times┋Fear of receiving wrong or excessive medical treatment	Health Management┋Chronic Disease Rehabilitation
116	2020/5/12 20:26:59	219 seconds	WeChat	Changchun, Jilin	male	30–39 years old	City	Teachers and professional technical personnel	Graduate students and above	CPC member	very good	Less than 5 days	generally	Below 80,000-150,000 yuan	very satisfied	Basically satisfied	Basically satisfied	very satisfied	generally	very satisfied	very satisfied	generally	Basically reasonable	Less than 1%	Disaster	Not too nervous	do not know much	Very important	generally	Strongly Agree	3-5 years or less	Adjust your diet┋Exercise┋Health products┋Consult your doctor	No	Listen to doctor’s advice┋TV┋Internet┋Book study	Difficult to make an appointment┋Long queue time┋Not familiar with the process	Health care┋Health care products┋Medical tourism┋Sports industry┋Pharmaceutical industry┋Nursing industry┋Health testing┋Health management┋Chronic disease rehabilitation
117	2020/5/12 20:27:06	164 seconds	WeChat	Chengdu, Sichuan	male	40–49 years old	City	Teachers and professional technical personnel	Graduate students and above	CPC member	generally	More than 30 days	Never	300,000-1 million yuan or less	generally	Basically satisfied	Basically satisfied	Basically satisfied	Very dissatisfied	very satisfied	Not so satisfied	Not so satisfied	generally	Less than 1%	Disaster	very nervous	General understanding	important	important	Agree	3-5 years or less	Adjust diet┋exercise	Heart disease┋Diabetes┋Hypertension	book learning	Difficulty in making appointments┋Fear of receiving wrong or excessive medical treatment	Health care┋Pharmaceutical industry┋Health testing
118	2020/5/12 20:27:19	105 seconds	WeChat	Shaanxi-Xi'an	female	20-29 years old	City	Others (students, military personnel, etc.)	Graduate students and above	CPC member	very good	5-15 days or less	generally	Below 80,000-150,000 yuan	Basically satisfied	Basically satisfied	generally	generally	Basically satisfied	Basically satisfied	Basically satisfied	Basically satisfied	Basically reasonable	More than 10%	Disaster	Generally nervous	do not know much	important	important	Agree	1-3 years or less	sports	other	Listen to doctor’s advice┋Book study	Long queue time┋No one to accompany you	Health Test┋Chronic Disease Rehabilitation
119	2020/5/12 20:27:20	122 seconds	WeChat	Fuzhou, Fujian	male	30–39 years old	City	Personnel from party and government agencies, state agencies, mass organizations and social organizations, enterprises and institutions	College or undergraduate degree	other	generally	5-15 days or less	Never	Below 150,000-300,000 yuan	generally	generally	generally	generally	generally	Not so satisfied	Not so satisfied	Not so satisfied	Not very reasonable	1%-5% or less	Disaster	Generally nervous	Haven't heard of it	generally	generally	Disagree	Below 8-10 years	Adjust your diet┋Exercise┋Health products┋Consult your doctor	other	Listen to doctor’s advice┋TV┋Internet┋Book study┋Communicate with acquaintances	Difficulty making an appointment	Health care┋Health care products┋Medical tourism┋Sports industry┋Pharmaceutical industry┋Nursing industry┋Health testing┋Health management
120	2020/5/12 20:27:21	214 seconds	WeChat	Fujian-Zhangzhou	male	30–39 years old	City	Teachers and professional technical personnel	Graduate students and above	CPC member	good	15-30 days or less	generally	Below 150,000-300,000 yuan	Basically satisfied	Basically satisfied	Basically satisfied	Basically satisfied	Basically satisfied	generally	Basically satisfied	very satisfied	generally	1%-5% or less	Disaster	Generally nervous	do not know much	important	Don't understand	Disagree	3-5 years or less	Adjust diet┋exercise	No	Internet┋Communicate with acquaintances	costly	Health care┋Medical tourism┋Pharmaceutical industry
121	2020/5/12 20:27:22	177 seconds	WeChat	Fujian Xiamen	female	20-29 years old	City	Business and service industry personnel	College or undergraduate degree	CPC member	good	5-15 days or less	Very rarely	300,000-1 million yuan or less	Basically satisfied	generally	generally	generally	generally	generally	generally	generally	generally	Less than 1%	Disaster	Generally nervous	do not know much	important	important	Agree	3-5 years or less	Adjust diet┋Exercise┋Consult doctor	No	internet	Difficult to make an appointment┋long queue time	Healthy elderly care┋Health testing┋Health management
122	2020/5/12 20:27:48	162 seconds	WeChat	Shenzhen, Guangdong	female	30–39 years old	City	Personnel from party and government agencies, state agencies, mass organizations and social organizations, enterprises and institutions	Graduate students and above	the masses	very good	15-30 days or less	generally	300,000-1 million yuan or less	Basically satisfied	generally	Very dissatisfied	Not so satisfied	Not so satisfied	Not so satisfied	Not so satisfied	Not so satisfied	Not very reasonable	1%-5% or less	generally	Not too nervous	Haven't heard of it	important	important	Agree	1-3 years or less	Adjust diet┋exercise	No	Internet┋Communicate with acquaintances	High cost ┋ Long queue time ┋ Fear of receiving wrong or excessive medical treatment	Healthy elderly care┋Health testing┋Health management┋Chronic disease rehabilitation
123	2020/5/12 20:28:00	288 seconds	WeChat	Chongqing-Nan'an District	male	40–49 years old	City	Teachers and professional technical personnel	Graduate students and above	CPC member	good	15-30 days or less	Very rarely	Below 150,000-300,000 yuan	very satisfied	Basically satisfied	Basically satisfied	generally	Basically satisfied	generally	Basically satisfied	Basically satisfied	generally	Less than 1%	Disaster	Generally nervous	basic understanding	Very important	important	Agree	3-5 years or less	Adjust diet┋exercise	hypertension	Listen to doctor’s advice┋TV┋Internet┋Book study	Difficulty in making an appointment┋Long queue time┋Fear of receiving wrong or excessive medical treatment	Health care┋Medical tourism┋Nursing industry
124	2020/5/12 20:28:11	482 seconds	WeChat	Fuzhou, Fujian	male	40–49 years old	City	Teachers and professional technical personnel	College or undergraduate degree	CPC member	good	5-15 days or less	Very rarely	Below 150,000-300,000 yuan	Basically satisfied	generally	generally	Basically satisfied	Not so satisfied	generally	generally	generally	Not very reasonable	5%-10% or less	generally	Generally nervous	General understanding	important	important	Agree	3-5 years or less	Adjust diet┋exercise┋health products	Arthritis┋Hypertension	Listen to doctor’s advice┋Internet┋Communicate with acquaintances	High cost ┋ Difficulty in making an appointment ┋ Not familiar with the process ┋ Fear of receiving wrong or excessive medical treatment	Health care┋Health care products┋Medical tourism┋Sports industry┋Pharmaceutical industry┋Nursing industry┋Health testing┋Health management
125	2020/5/12 20:28:34	206 seconds	WeChat	Nantong, Jiangsu	male	30–39 years old	City	Teachers and professional technical personnel	Graduate students and above	CPC member	generally	More than 30 days	generally	Below 150,000-300,000 yuan	Basically satisfied	generally	generally	generally	Basically satisfied	Basically satisfied	Basically satisfied	generally	generally	More than 10%	Disaster	Generally nervous	General understanding	important	important	Agree	5-8 years or less	Adjust your diet┋Exercise┋Health products┋Consult your doctor	other	Internet┋Communicate with acquaintances	Difficult to make an appointment┋long queue time	Healthy elderly care┋Health testing┋Chronic disease rehabilitation
126	2020/5/12 20:28:42	184 seconds	WeChat	Fujian Xiamen	female	20-29 years old	City	Business and service industry personnel	College or undergraduate degree	the masses	good	15-30 days or less	Very rarely	More than 1 million yuan	generally	Not so satisfied	generally	Basically satisfied	Basically satisfied	generally	generally	Not so satisfied	Basically reasonable	Less than 1%	Disaster	Generally nervous	do not know much	Very important	Very important	Agree	5-8 years or less	Adjust diet	No	Internet┋Communicate with acquaintances	Long queue time ┋ Not familiar with the process ┋ Fear of receiving wrong or excessive medical treatment	Health care┋Pharmaceutical industry┋Nursing industry┋Health testing┋Health management┋Chronic disease rehabilitation
127	2020/5/12 20:28:47	106 seconds	WeChat	Quanzhou, Fujian	male	Under 19 years old	rural and countryside	Others (students, military personnel, etc.)	College or undergraduate degree	Communist Youth League member	very good	Less than 5 days	Very rarely	300,000-1 million yuan or less	Basically satisfied	generally	generally	generally	Basically satisfied	generally	Basically satisfied	generally	generally	1%-5% or less	Disaster	Generally nervous	do not know much	important	important	Agree	5-8 years or less	Adjust diet┋exercise	No	Listen to your doctor's advice	High cost ┋ Difficulty in making an appointment ┋ Long queue time ┋ Not familiar with the process ┋ Fear of receiving wrong or excessive medical treatment	Health care┋Medical tourism┋Sports industry┋Nursing industry┋Health testing┋Health management┋Chronic disease rehabilitation
128	2020/5/12 20:28:48	211 seconds	WeChat	Fujian Xiamen	male	20-29 years old	City	Business and service industry personnel	Graduate students and above	CPC member	generally	15-30 days or less	generally	300,000-1 million yuan or less	very satisfied	generally	Basically satisfied	Basically satisfied	generally	Not so satisfied	very satisfied	generally	Basically reasonable	Less than 1%	Disaster	Generally nervous	Haven't heard of it	generally	Very important	Strongly Agree	More than 10 years	sports	No	internet	Difficulty making an appointment	Healthy elderly care┋nursing industry┋health management
129	2020/5/12 20:29:02	445 seconds	WeChat	Henan-Kaifeng	female	40–49 years old	City	Personnel from party and government agencies, state agencies, mass organizations and social organizations, enterprises and institutions	Graduate students and above	the masses	good	More than 30 days	Very rarely	Below 150,000-300,000 yuan	Basically satisfied	generally	Basically satisfied	very satisfied	Basically satisfied	generally	generally	generally	Not very reasonable	1%-5% or less	not difficult at all	not nervous	Know well	Very important	generally	Agree	1-3 years or less	Adjust diet┋Exercise┋Consult doctor┋Other〖Rest,〗	Arthritis┋Hypertension	Listen to doctor’s advice┋TV┋Internet┋Book study┋Communicate with acquaintances	High cost┋Fear of receiving wrong or excessive medical treatment	Health care┋Sports industry┋Pharmaceutical industry┋Nursing industry┋Health testing┋Chronic disease rehabilitation
130	2020/5/12 20:29:06	132 seconds	WeChat	Shenzhen, Guangdong	male	20-29 years old	City	Business and service industry personnel	Graduate students and above	the masses	good	5-15 days or less	generally	300,000-1 million yuan or less	Basically satisfied	generally	generally	Basically satisfied	Basically satisfied	generally	Basically satisfied	very satisfied	Basically reasonable	1%-5% or less	generally	Not too nervous	do not know much	Very important	Very important	Strongly Agree	5-8 years or less	Adjust diet┋Exercise┋Consult doctor	arthritis	Listen to doctor’s advice┋Internet	Difficult to make an appointment┋long queue time	Health care┋Medical tourism┋Sports industry┋Pharmaceutical industry┋Nursing industry┋Health testing┋Health management┋Chronic disease rehabilitation
131	2020/5/12 20:29:12	229 seconds	WeChat	Anhui-Bengbu	male	30–39 years old	City	Teachers and professional technical personnel	Graduate students and above	CPC member	very good	5-15 days or less	Very rarely	Below 150,000-300,000 yuan	Basically satisfied	Basically satisfied	Basically satisfied	very satisfied	Basically satisfied	Not so satisfied	generally	Very dissatisfied	Basically reasonable	1%-5% or less	difficult	Generally nervous	General understanding	important	Very important	Disagree	3-5 years or less	Adjust diet	No	Listen to doctor’s advice┋Internet┋Communicate with acquaintances	Difficulty in making an appointment┋Long queue time┋Not familiar with the process┋Afraid of receiving wrong or excessive medical treatment┋No one to accompany you	Health care┋Pharmaceutical industry┋Health testing┋Chronic disease rehabilitation
132	2020/5/12 20:29:20	322 seconds	WeChat	Tianjin-Nankai District	male	40–49 years old	City	Teachers and professional technical personnel	Graduate students and above	CPC member	good	5-15 days or less	Never	Below 150,000-300,000 yuan	Basically satisfied	Basically satisfied	Basically satisfied	Basically satisfied	Basically satisfied	Basically satisfied	Basically satisfied	generally	generally	Less than 1%	Disaster	Not too nervous	General understanding	Very important	Very important	generally	3-5 years or less	Adjust diet┋exercise	No	Listen to doctor’s advice┋Internet┋Communicate with acquaintances	Difficulty making an appointment	Health products┋Medical tourism┋Sports industry┋Health testing┋Health management
133	2020/5/12 20:29:30	108 seconds	WeChat	Shandong Jinan	male	30–39 years old	City	Teachers and professional technical personnel	Graduate students and above	CPC member	good	5-15 days or less	Very rarely	Below 80,000-150,000 yuan	Basically satisfied	Basically satisfied	Basically satisfied	Basically satisfied	Basically satisfied	Basically satisfied	generally	Basically satisfied	Basically reasonable	1%-5% or less	Disaster	Not too nervous	do not know much	important	Very important	Agree	3-5 years or less	Exercise┋Consult a doctor	No	Listen to doctor’s advice┋Internet	High cost┋Difficult to make an appointment┋Long queue time	Health Care Products
134	2020/5/12 20:29:38	291 seconds	WeChat	Beijing-Chaoyang District	female	30–39 years old	City	Teachers and professional technical personnel	Graduate students and above	the masses	generally	5-15 days or less	generally	Below 150,000-300,000 yuan	generally	generally	generally	Basically satisfied	Not so satisfied	Not so satisfied	Not so satisfied	Not so satisfied	generally	5%-10% or less	generally	Generally nervous	do not know much	Very important	Very important	Agree	5-8 years or less	Adjust diet┋exercise	other	TV┋Internet	High cost┋No one to accompany you	Health care┋Pharmaceutical industry┋Nursing industry┋Health testing┋Health management┋Chronic disease rehabilitation
135	2020/5/12 20:29:52	182 seconds	WeChat	Fujian-Sanming	female	Under 19 years old	town	Others (students, military personnel, etc.)	College or undergraduate degree	Communist Youth League member	generally	15-30 days or less	Very rarely	Below 150,000-300,000 yuan	generally	Basically satisfied	generally	Not so satisfied	Basically satisfied	generally	Not so satisfied	Basically satisfied	Basically reasonable	Less than 1%	generally	Generally nervous	do not know much	important	important	Agree	3-5 years or less	Adjust diet┋exercise	No	TV┋Internet┋Communicating with acquaintances	Unfamiliar with the process┋Afraid of receiving wrong or excessive medical treatment┋No one to accompany you	Pharmaceutical Industry┋Health Testing┋Health Management┋Chronic Disease Rehabilitation
136	2020/5/12 20:30:19	453 seconds	WeChat	Guangdong-Zhuhai	male	20-29 years old	town	Others (students, military personnel, etc.)	Graduate students and above	Communist Youth League member	good	Less than 5 days	Very rarely	Below 80,000 yuan	very satisfied	Basically satisfied	generally	Basically satisfied	Basically satisfied	Basically satisfied	Basically satisfied	very satisfied	Basically reasonable	Not sure	Not difficult	very nervous	basic understanding	Very important	important	Strongly Agree	3-5 years or less	Adjust your diet┋Exercise┋Health products┋Consult your doctor	No	Listen to doctor’s advice┋Internet┋Book study┋Communicate with acquaintances	Unfamiliar with the process┋Afraid of receiving errors or over-medication	Health care┋Health care products┋Sports industry┋Pharmaceutical industry┋Health testing┋Health management┋Chronic disease rehabilitation
137	2020/5/12 20:30:22	219 seconds	WeChat	Qingdao, Shandong	female	30–39 years old	City	Teachers and professional technical personnel	Graduate students and above	other	good	Less than 5 days	Very rarely	Below 150,000-300,000 yuan	generally	Basically satisfied	Basically satisfied	Basically satisfied	Not so satisfied	Not so satisfied	Not so satisfied	generally	Not very reasonable	More than 10%	Disaster	Generally nervous	General understanding	Very important	Very important	Strongly Agree	1-3 years or less	Adjust diet┋Exercise┋Consult doctor	No	Listen to doctor’s advice┋Internet┋Communicate with acquaintances	High cost ┋ Long queue time ┋ Fear of receiving wrong or excessive medical treatment	Health care┋Medical tourism┋Pharmaceutical industry┋Nursing industry┋Health testing┋Health management┋Chronic disease rehabilitation
138	2020/5/12 20:30:37	200 seconds	WeChat	Fuzhou, Fujian	female	30–39 years old	City	Teachers and professional technical personnel	Graduate students and above	the masses	good	Less than 5 days	generally	300,000-1 million yuan or less	Basically satisfied	generally	Not so satisfied	Basically satisfied	Basically satisfied	Not so satisfied	very satisfied	very satisfied	Basically reasonable	1%-5% or less	generally	not nervous	do not know much	Very important	Very important	Strongly Agree	5-8 years or less	Adjust diet┋exercise	No	Listen to doctor’s advice┋Internet┋Book study	Difficult to make an appointment┋long queue time	Healthy elderly care┋Health management┋Chronic disease rehabilitation
139	2020/5/12 20:30:47	116 seconds	WeChat	Fujian Xiamen	male	20-29 years old	City	Business and service industry personnel	College or undergraduate degree	CPC member	generally	More than 30 days	generally	Below 150,000-300,000 yuan	Basically satisfied	Basically satisfied	Basically satisfied	very satisfied	Basically satisfied	very satisfied	Basically satisfied	very satisfied	Basically reasonable	1%-5% or less	generally	not nervous	do not know much	generally	Don't understand	Don't understand	Below 8-10 years	Adjust diet┋Exercise┋Consult doctor	arthritis	Listen to doctor’s advice┋TV┋Internet┋Book study┋Communicate with acquaintances	Fear of receiving wrong or overly medical treatment	Health care┋Health products┋Medical tourism┋Health testing
140	2020/5/12 20:30:51	153 seconds	WeChat	Heilongjiang-Daqing	female	20-29 years old	City	Teachers and professional technical personnel	Graduate students and above	CPC member	good	Less than 5 days	Never	Below 80,000-150,000 yuan	very satisfied	Basically satisfied	Basically satisfied	Basically satisfied	Basically satisfied	Basically satisfied	Basically satisfied	Basically satisfied	Basically reasonable	1%-5% or less	Disaster	very nervous	do not know much	important	important	Agree	3-5 years or less	Adjust diet┋exercise	No	Listen to your doctor's advice	costly	Health care┋Sports industry
141	2020/5/12 20:31:25	242 seconds	WeChat	Hangzhou, Zhejiang	male	40–49 years old	City	Teachers and professional technical personnel	Graduate students and above	the masses	good	5-15 days or less	generally	300,000-1 million yuan or less	Basically satisfied	Basically satisfied	Basically satisfied	Very dissatisfied	Very dissatisfied	Very dissatisfied	generally	Basically satisfied	Basically reasonable	5%-10% or less	Disaster	Generally nervous	General understanding	important	important	Agree	3-5 years or less	Adjust diet┋Exercise┋Consult doctor	diabetes	Listen to doctor’s advice┋Internet	Difficult to make an appointment┋long queue time	Healthy elderly care┋Health testing┋Health management┋Chronic disease rehabilitation
142	2020/5/12 20:31:29	213 seconds	WeChat	Beijing-Chaoyang District	male	40–49 years old	City	Personnel from party and government agencies, state agencies, mass organizations and social organizations, enterprises and institutions	Graduate students and above	the masses	very good	Less than 5 days	Never	Below 80,000-150,000 yuan	Basically satisfied	Basically satisfied	Basically satisfied	Basically satisfied	Basically satisfied	Basically satisfied	generally	generally	Basically reasonable	1%-5% or less	Disaster	Not too nervous	do not know much	important	Very important	Agree	3-5 years or less	Adjust diet┋exercise	No	Internet┋Communicate with acquaintances	Difficulty in making an appointment┋Long queue time┋Not familiar with the process┋Afraid of receiving wrong or excessive medical treatment	Health care┋Pharmaceutical industry┋Nursing industry┋Health testing┋Health management┋Chronic disease rehabilitation
143	2020/5/12 20:31:46	451 seconds	WeChat	Fujian Xiamen	male	40–49 years old	City	Personnel from party and government agencies, state agencies, mass organizations and social organizations, enterprises and institutions	Graduate students and above	CPC member	good	Less than 5 days	Very rarely	300,000-1 million yuan or less	Not so satisfied	Basically satisfied	Basically satisfied	Basically satisfied	generally	Basically satisfied	generally	generally	Not very reasonable	More than 10%	Disaster	Not too nervous	do not know much	important	Very important	Agree	3-5 years or less	Adjust diet┋exercise	No	Listen to doctor’s advice┋Internet┋Communicate with acquaintances	High cost ┋ Long queue time ┋ Fear of receiving wrong or excessive medical treatment	Healthy elderly care┋Health testing┋Health management┋Chronic disease rehabilitation
144	2020/5/12 20:31:50	68 seconds	WeChat	Guangdong-Zhanjiang	male	30–39 years old	City	Teachers and professional technical personnel	Graduate students and above	the masses	very good	0 days	very often	Below 150,000-300,000 yuan	very satisfied	very satisfied	very satisfied	very satisfied	very satisfied	very satisfied	Basically satisfied	very satisfied	very reasonable	5%-10% or less	difficult	very nervous	Know well	Very important	Very important	Strongly Agree	1-3 years or less	Adjust diet┋health products	diabetes	Internet┋Book Learning	High cost┋Long queue time	Healthy elderly care┋Medical tourism
145	2020/5/12 20:32:02	230 seconds	WeChat	Fuzhou, Fujian	male	20-29 years old	City	Personnel from party and government agencies, state agencies, mass organizations and social organizations, enterprises and institutions	Graduate students and above	the masses	good	5-15 days or less	Very rarely	300,000-1 million yuan or less	Basically satisfied	Basically satisfied	Basically satisfied	very satisfied	Basically satisfied	generally	Basically satisfied	very satisfied	generally	5%-10% or less	Not difficult	not nervous	basic understanding	important	Very important	Strongly Agree	5-8 years or less	Adjust diet┋exercise	No	Listen to doctor’s advice┋Internet┋Communicate with acquaintances	High cost ┋ Not familiar with the process ┋ Fear of receiving wrong or excessive medical treatment	Health care┋Pharmaceutical industry┋Nursing industry┋Health testing┋Health management
146	2020/5/12 20:32:03	245 seconds	WeChat	Fuzhou, Fujian	male	20-29 years old	City	Personnel from party and government agencies, state agencies, mass organizations and social organizations, enterprises and institutions	College or undergraduate degree	the masses	generally	15-30 days or less	Very rarely	Below 80,000-150,000 yuan	Basically satisfied	generally	Not so satisfied	Basically satisfied	Basically satisfied	Basically satisfied	generally	generally	generally	5%-10% or less	Disaster	Generally nervous	Haven't heard of it	important	Very important	Agree	5-8 years or less	Adjust diet┋exercise	Other〖Allergic rhinitis〗	Listen to doctor’s advice┋TV┋Internet┋Communicate with acquaintances	High cost ┋ Difficulty in making an appointment ┋ Long queue time ┋ Fear of receiving wrong or excessive medical treatment ┋ No one to accompany you	Health care┋Pharmaceutical industry┋Nursing industry┋Health testing┋Health management┋Chronic disease rehabilitation
147	2020/5/12 20:32:14	363 seconds	WeChat	Macau-Macau Peninsula	male	40–49 years old	City	Teachers and professional technical personnel	Graduate students and above	other	good	5-15 days or less	Never	300,000-1 million yuan or less	Basically satisfied	Basically satisfied	Basically satisfied	Basically satisfied	Basically satisfied	generally	Not so satisfied	Not so satisfied	generally	5%-10% or less	Disaster	Not too nervous	do not know much	important	important	generally	5-8 years or less	Adjust diet┋Exercise┋Consult doctor	hypertension	Listen to doctor’s advice┋Internet	High cost ┋ Long queue time ┋ Fear of receiving wrong or excessive medical treatment	Healthy elderly care┋Health testing┋Health management
148	2020/5/12 20:32:33	94 seconds	WeChat	Taiyuan Shanxi	male	20-29 years old	City	Others (students, military personnel, etc.)	College or undergraduate degree	Communist Youth League member	very good	Less than 5 days	Very rarely	Below 150,000-300,000 yuan	Basically satisfied	Basically satisfied	Basically satisfied	Basically satisfied	very satisfied	Basically satisfied	Basically satisfied	Basically satisfied	Basically reasonable	5%-10% or less	generally	Generally nervous	do not know much	Very important	Very important	generally	5-8 years or less	Adjust diet┋exercise	No	TV┋Internet	Long queue time	Healthy retirement
149	2020/5/12 20:33:02	214 seconds	WeChat	Fujian Xiamen	female	30–39 years old	City	Teachers and professional technical personnel	Graduate students and above	CPC member	very good	Less than 5 days	Never	300,000-1 million yuan or less	very satisfied	Basically satisfied	very satisfied	very satisfied	Basically satisfied	Basically satisfied	generally	Not so satisfied	Basically reasonable	Less than 1%	Disaster	not nervous	Haven't heard of it	Very important	Very important	Agree	1-3 years or less	Adjust diet┋exercise┋health products	Others〖Stomach problems and joint pain〗	internet	Difficult to make an appointment┋long queue time	Healthy elderly care┋Health testing┋Health management┋Chronic disease rehabilitation
150	2020/5/12 20:33:09	298 seconds	WeChat	Liaoning-Shenyang	female	30–39 years old	City	Teachers and professional technical personnel	Graduate students and above	other	very good	More than 30 days	generally	Below 150,000-300,000 yuan	Basically satisfied	Not so satisfied	generally	generally	generally	generally	generally	Basically satisfied	generally	5%-10% or less	Disaster	very nervous	General understanding	important	important	generally	5-8 years or less	Adjust diet┋Exercise┋Consult doctor	Heart disease┋Diabetes┋Asthma	Internet┋Communicate with acquaintances	Difficulty in making an appointment┋Long queue time┋Fear of receiving wrong or excessive medical treatment	Health care┋Pharmaceutical industry┋Health testing
151	2020/5/12 20:33:11	309 seconds	WeChat	Beijing Haidian District	male	40–49 years old	City	Teachers and professional technical personnel	Graduate students and above	CPC member	good	5-15 days or less	relatively frequently	Below 150,000-300,000 yuan	very satisfied	Basically satisfied	Basically satisfied	Basically satisfied	Basically satisfied	Basically satisfied	Basically satisfied	Basically satisfied	Basically reasonable	More than 10%	Disaster	Generally nervous	basic understanding	important	important	Agree	3-5 years or less	Adjust diet┋exercise	arthritis	internet	Difficulty in making appointments┋Fear of receiving wrong or excessive medical treatment	Healthy elderly care┋nursing industry┋health management
152	2020/5/12 20:33:29	194 seconds	WeChat	Beijing-Changping District	male	20-29 years old	City	Teachers and professional technical personnel	Graduate students and above	the masses	good	15-30 days or less	generally	Below 150,000-300,000 yuan	Basically satisfied	Basically satisfied	very satisfied	Basically satisfied	Basically satisfied	Basically satisfied	Basically satisfied	generally	generally	5%-10% or less	Disaster	Generally nervous	General understanding	Very important	Very important	Strongly Agree	Below 8-10 years	Adjust your diet┋Consult your doctor	No	Listen to doctor’s advice┋TV┋Internet┋Communicate with acquaintances	High cost┋Difficult to make an appointment┋Long queue time┋Unfamiliar with the process	Health Checkup┋Health Management┋Chronic Disease Rehabilitation
153	2020/5/12 20:34:07	324 seconds	WeChat	Fujian Xiamen	female	30–39 years old	City	Personnel from party and government agencies, state agencies, mass organizations and social organizations, enterprises and institutions	College or undergraduate degree	the masses	generally	5-15 days or less	Very rarely	More than 1 million yuan	very satisfied	Basically satisfied	Basically satisfied	Basically satisfied	Basically satisfied	generally	Basically satisfied	Basically satisfied	Basically reasonable	Less than 1%	generally	not nervous	Haven't heard of it	important	Very important	Agree	1-3 years or less	Adjust your diet┋Exercise┋Health products┋Consult your doctor	Others〖Irregular menstruation, insomnia, occasional depression〗	Listen to doctor’s advice┋Internet	Difficult to make an appointment┋Long queue time┋Not familiar with the process┋No one to accompany you	Health care┋Pharmaceutical industry┋Nursing industry┋Health testing┋Health management
154	2020/5/12 20:34:11	226 seconds	WeChat	Fujian Xiamen	female	30–39 years old	City	Business and service industry personnel	Graduate students and above	the masses	have a chronic disease	5-15 days or less	Never	Below 150,000-300,000 yuan	Not so satisfied	Basically satisfied	generally	Basically satisfied	Basically satisfied	Basically satisfied	generally	Not so satisfied	Not very reasonable	1%-5% or less	difficult	Generally nervous	do not know much	Very important	Very important	generally	5-8 years or less	Adjust diet	other	Listen to your doctor's advice	High cost┋Difficult to make an appointment┋Long queue time	Healthy and elderly care┋health products
155	2020/5/12 20:34:23	162 seconds	WeChat	Shijiazhuang, Hebei	male	30–39 years old	City	Teachers and professional technical personnel	Graduate students and above	CPC member	good	Less than 5 days	Very rarely	Below 150,000-300,000 yuan	generally	generally	generally	Basically satisfied	generally	Basically satisfied	generally	generally	Not very reasonable	Less than 1%	difficult	Generally nervous	basic understanding	Very important	Very important	Strongly Agree	5-8 years or less	Adjust diet┋exercise	Other〖fatty liver〗	internet	High cost ┋ Difficulty in making an appointment ┋ Long queue time ┋ Fear of receiving wrong or excessive medical treatment ┋ No one to accompany you	Pharmaceutical Industry┋Health Testing┋Health Management
156	2020/5/12 20:34:31	403 seconds	WeChat	Changchun, Jilin	female	30–39 years old	City	Teachers and professional technical personnel	Graduate students and above	CPC member	good	5-15 days or less	Very rarely	Below 150,000-300,000 yuan	Basically satisfied	Not so satisfied	generally	Not so satisfied	generally	Not so satisfied	generally	generally	Not very reasonable	1%-5% or less	Disaster	Generally nervous	General understanding	important	important	generally	3-5 years or less	Adjust diet┋exercise	No	internet	Difficulty in making an appointment┋Long queue time┋Fear of receiving wrong or excessive medical treatment	Healthy elderly care┋Health testing┋Health management
157	2020/5/12 20:34:34	234 seconds	WeChat	Shaanxi-Yan'an	female	20-29 years old	rural and countryside	Others (students, military personnel, etc.)	College or undergraduate degree	Communist Youth League member	very good	5-15 days or less	Never	Below 80,000 yuan	generally	generally	generally	generally	generally	generally	Not so satisfied	generally	Not very reasonable	1%-5% or less	Disaster	Generally nervous	do not know much	Very important	important	Agree	Below 8-10 years	Adjust diet┋exercise	No	TV┋Internet┋Communicating with acquaintances	High cost ┋ Difficulty in making an appointment ┋ Not familiar with the process ┋ Fear of receiving wrong or excessive medical treatment	Health care┋Sports industry┋Nursing industry┋Health testing┋Health management
158	2020/5/12 20:34:45	183 seconds	WeChat	Changchun, Jilin	female	20-29 years old	City	Others (students, military personnel, etc.)	Graduate students and above	Communist Youth League member	good	5-15 days or less	Very rarely	Below 80,000-150,000 yuan	Basically satisfied	Basically satisfied	Basically satisfied	very satisfied	Basically satisfied	Basically satisfied	Basically satisfied	Basically satisfied	Basically reasonable	1%-5% or less	generally	Generally nervous	General understanding	important	important	Agree	5-8 years or less	Adjust diet┋exercise┋health products	Other〖Stomach disease〗	Listen to doctor’s advice┋Internet┋Communicate with acquaintances	High cost ┋ Difficulty in making appointments ┋ Fear of receiving wrong or excessive medical treatment	Health Products┋Health Management
159	2020/5/12 20:34:47	1087 seconds	WeChat	Hangzhou, Zhejiang	female	30–39 years old	City	Teachers and professional technical personnel	Graduate students and above	CPC member	generally	15-30 days or less	generally	300,000-1 million yuan or less	Basically satisfied	Basically satisfied	Basically satisfied	Basically satisfied	Basically satisfied	Basically satisfied	Basically satisfied	Basically satisfied	Basically reasonable	1%-5% or less	generally	Not too nervous	do not know much	important	Very important	Agree	3-5 years or less	Adjust diet┋Exercise┋Consult doctor	No	Listen to doctor’s advice┋Internet┋Communicate with acquaintances	Long queue time ┋ Not familiar with the process ┋ Fear of receiving wrong or excessive medical treatment	Healthy elderly care┋Medical tourism
160	2020/5/12 20:34:51	331 seconds	WeChat	Beijing-Chaoyang District	male	40–49 years old	City	Teachers and professional technical personnel	Graduate students and above	the masses	good	5-15 days or less	Very rarely	300,000-1 million yuan or less	very satisfied	Basically satisfied	Basically satisfied	very satisfied	Basically satisfied	Basically satisfied	Basically satisfied	Not so satisfied	Not very reasonable	5%-10% or less	Disaster	Not too nervous	do not know much	Very important	generally	Disagree	5-8 years or less	Adjust diet┋exercise	hypertension	Listen to doctor’s advice┋Internet	High cost ┋ Long queue time ┋ Fear of receiving wrong or excessive medical treatment	Health Test┋Health Management
161	2020/5/12 20:35:06	229 seconds	WeChat	Changchun, Jilin	male	40–49 years old	City	Teachers and professional technical personnel	Graduate students and above	CPC member	generally	15-30 days or less	generally	Below 150,000-300,000 yuan	Basically satisfied	generally	generally	Basically satisfied	Basically satisfied	generally	generally	Basically satisfied	Not very reasonable	1%-5% or less	Disaster	Generally nervous	do not know much	important	important	Agree	5-8 years or less	Adjust diet┋Exercise┋Consult doctor	Hypertension┋Other〖sub-health〗	Listen to doctor’s advice┋TV┋Internet┋Communicate with acquaintances	High cost┋Difficult to make an appointment┋Long queue time	Health care┋Pharmaceutical industry┋Health testing┋Chronic disease rehabilitation
162	2020/5/12 20:35:09	181 seconds	WeChat	Gansu-Tianshui	female	20-29 years old	rural and countryside	Others (students, military personnel, etc.)	College or undergraduate degree	Communist Youth League member	generally	More than 30 days	relatively frequently	Below 80,000 yuan	generally	Basically satisfied	Basically satisfied	Basically satisfied	Basically satisfied	Basically satisfied	generally	generally	Basically reasonable	Less than 1%	Disaster	Generally nervous	Haven't heard of it	Don't understand	important	Agree	Below 8-10 years	Adjust your diet┋Exercise┋Health products┋Consult your doctor	Other〖Anemia〗	Listen to doctor’s advice┋TV┋Internet┋Book study┋Communicate with acquaintances	High cost ┋ Difficulty in making an appointment ┋ Long queue time ┋ Not familiar with the process ┋ Fear of receiving wrong or excessive medical treatment	Health care┋Health care products┋Medical tourism┋Sports industry┋Pharmaceutical industry┋Nursing industry┋Health testing┋Health management┋Chronic disease rehabilitation
163	2020/5/12 20:35:12	135 seconds	WeChat	Weifang, Shandong	male	20-29 years old	City	Others (students, military personnel, etc.)	Graduate students and above	Communist Youth League member	good	Less than 5 days	Very rarely	Below 150,000-300,000 yuan	Basically satisfied	generally	generally	Basically satisfied	Basically satisfied	generally	generally	generally	generally	More than 10%	Disaster	Generally nervous	do not know much	important	Very important	Agree	Below 8-10 years	Adjust diet┋exercise	No	Internet┋Communicate with acquaintances	Unfamiliar with the process┋Afraid of receiving errors or over-medication	Pharmaceutical industry
164	2020/5/12 20:35:24	165 seconds	Submit via mobile phone	Fujian Xiamen	male	40–49 years old	City	Teachers and professional technical personnel	Graduate students and above	other	generally	Less than 5 days	very often	Below 150,000-300,000 yuan	Basically satisfied	Basically satisfied	Basically satisfied	Basically satisfied	Basically satisfied	generally	Basically satisfied	generally	Not very reasonable	5%-10% or less	Disaster	Generally nervous	do not know much	important	important	Disagree	5-8 years or less	Adjust diet	hypertension	book learning	Fear of receiving wrong or overly medical treatment	Pharmaceutical Industry┋Chronic Disease Rehabilitation
165	2020/5/12 20:35:34	280 seconds	Submit via mobile phone	Henan-Xinxiang	female	Under 19 years old	City	Others (students, military personnel, etc.)	College or undergraduate degree	Communist Youth League member	very good	0 days	Never	Below 80,000-150,000 yuan	Basically satisfied	Basically satisfied	Basically satisfied	Basically satisfied	Basically satisfied	Basically satisfied	Basically satisfied	Basically satisfied	Basically reasonable	Less than 1%	Not difficult	not nervous	do not know much	Very important	Very important	Agree	3-5 years or less	Adjust diet┋exercise	No	Listen to your doctor's advice	costly	Health care┋Health products┋Sports industry┋Health testing┋Health management
166	2020/5/12 20:35:36	233 seconds	WeChat	Shaanxi-Xianyang	female	20-29 years old	rural and countryside	Others (students, military personnel, etc.)	College or undergraduate degree	Communist Youth League member	good	5-15 days or less	generally	Below 80,000 yuan	Basically satisfied	generally	very satisfied	very satisfied	very satisfied	Basically satisfied	generally	Basically satisfied	generally	5%-10% or less	Disaster	Generally nervous	do not know much	Very important	Very important	Strongly Agree	3-5 years or less	Adjust your diet┋Consult your doctor	Other〖Urethral inflammation〗	Listen to doctor’s advice┋Internet	High cost ┋ Difficulty in making an appointment ┋ Not familiar with the process ┋ Fear of receiving wrong or excessive medical treatment	Healthy elderly care┋Medical tourism┋Pharmaceutical industry┋Health testing┋Health management┋Chronic disease rehabilitation
167	2020/5/12 20:36:02	243 seconds	WeChat	Beijing Haidian District	female	20-29 years old	City	Business and service industry personnel	Graduate students and above	CPC member	good	5-15 days or less	Very rarely	300,000-1 million yuan or less	Basically satisfied	generally	Basically satisfied	Basically satisfied	Basically satisfied	generally	generally	generally	Basically reasonable	1%-5% or less	generally	Generally nervous	General understanding	important	important	Agree	5-8 years or less	Exercise┋Health products┋Consult a doctor	No	Listen to doctor’s advice┋Internet┋Book study┋Communicate with acquaintances	Long queue time┋Fear of receiving wrong or excessive medical treatment┋No one to accompany you	Healthy elderly care┋Health management┋Chronic disease rehabilitation
168	2020/5/12 20:36:06	469 seconds	WeChat	Fujian Xiamen	female	20-29 years old	City	Business and service industry personnel	College or undergraduate degree	the masses	good	Less than 5 days	Very rarely	Below 150,000-300,000 yuan	Basically satisfied	generally	generally	Basically satisfied	Basically satisfied	Basically satisfied	Basically satisfied	generally	Basically reasonable	5%-10% or less	generally	Generally nervous	General understanding	Very important	Very important	Agree	Below 8-10 years	Adjust diet┋exercise	other	Listen to doctor’s advice┋Internet	Difficulty in making an appointment┋Long queue time┋Not familiar with the process┋Afraid of receiving wrong or excessive medical treatment	Healthy elderly care┋Medical tourism┋Pharmaceutical industry┋Health testing┋Health management┋Chronic disease rehabilitation
169	2020/5/12 20:36:39	166 seconds	WeChat	Fujian Xiamen	male	20-29 years old	City	Business and service industry personnel	College or undergraduate degree	CPC member	generally	Less than 5 days	Very rarely	300,000-1 million yuan or less	Basically satisfied	Basically satisfied	generally	Basically satisfied	Basically satisfied	generally	generally	Basically satisfied	Basically reasonable	1%-5% or less	Disaster	Generally nervous	Haven't heard of it	important	important	Agree	3-5 years or less	Adjust diet┋exercise	No	Listen to doctor’s advice┋Internet	Long queue time ┋ Not familiar with the process ┋ Fear of receiving wrong or excessive medical treatment	Health care┋Pharmaceutical industry┋Nursing industry┋Health testing┋Health management
170	2020/5/12 20:36:40	499 seconds	WeChat	Fuzhou, Fujian	female	20-29 years old	City	Personnel from party and government agencies, state agencies, mass organizations and social organizations, enterprises and institutions	Graduate students and above	CPC member	good	5-15 days or less	Never	300,000-1 million yuan or less	very satisfied	generally	generally	generally	Basically satisfied	generally	Not so satisfied	generally	generally	Less than 1%	Disaster	Generally nervous	do not know much	important	Very important	generally	More than 10 years	Adjust diet┋health products	No	Listen to doctor’s advice┋Communicate with acquaintances	Difficult to make an appointment┋long queue time	Pharmaceutical industry┋Nursing industry┋Health testing
171	2020/5/12 20:37:04	126 seconds	WeChat	Shaanxi-Xi'an	male	20-29 years old	City	Others (students, military personnel, etc.)	College or undergraduate degree	Communist Youth League member	generally	5-15 days or less	Very rarely	Below 80,000 yuan	generally	Basically satisfied	Basically satisfied	very satisfied	Basically satisfied	generally	Not so satisfied	very satisfied	Basically reasonable	Not sure	Disaster	Generally nervous	Haven't heard of it	important	important	Don't understand	5-8 years or less	Adjust diet┋exercise	No	Listen to doctor’s advice┋Internet┋Communicate with acquaintances	High cost ┋ Difficulty in making an appointment ┋ Long queue time ┋ Not familiar with the process ┋ Fear of receiving wrong or excessive medical treatment ┋ No one to accompany you	Health care┋Sports industry┋Pharmaceutical industry┋Nursing industry┋Health testing┋Health management┋Chronic disease rehabilitation
172	2020/5/12 20:37:11	155 seconds	WeChat	Quanzhou, Fujian	male	20-29 years old	City	Personnel from party and government agencies, state agencies, mass organizations and social organizations, enterprises and institutions	Graduate students and above	CPC member	good	5-15 days or less	relatively frequently	Below 150,000-300,000 yuan	very satisfied	Basically satisfied	Basically satisfied	very satisfied	generally	Not so satisfied	generally	generally	Basically reasonable	1%-5% or less	Disaster	Generally nervous	do not know much	important	Very important	Strongly Agree	3-5 years or less	Adjust your diet┋Exercise┋Health products┋Consult your doctor	No	Listen to doctor’s advice┋Internet┋Communicate with acquaintances	Difficulty in making an appointment┋Long queue time┋Fear of receiving wrong or excessive medical treatment	Sports Industry┋Health Management
173	2020/5/12 20:37:11	552 seconds	WeChat	Fuzhou, Fujian	female	Under 19 years old	City	Others (students, military personnel, etc.)	College or undergraduate degree	Communist Youth League member	good	Less than 5 days	generally	Below 80,000-150,000 yuan	generally	generally	generally	Basically satisfied	Not so satisfied	Not so satisfied	generally	generally	generally	1%-5% or less	generally	very nervous	Haven't heard of it	important	Very important	Agree	3-5 years or less	Adjust your diet┋Exercise┋Health products┋Consult your doctor	No	Listen to doctor’s advice┋Internet	Difficulty making an appointment	health check
174	2020/5/12 20:37:15	260 seconds	WeChat	Guangxi-Nanning	female	30–39 years old	City	Teachers and professional technical personnel	Graduate students and above	the masses	generally	5-15 days or less	Very rarely	Below 150,000-300,000 yuan	generally	generally	generally	Basically satisfied	generally	Not so satisfied	Not so satisfied	Not so satisfied	Not very reasonable	5%-10% or less	Disaster	Generally nervous	Haven't heard of it	important	Very important	Agree	More than 10 years	Adjust your diet┋Exercise┋Health products┋Consult your doctor	other	Listen to doctor’s advice┋Internet┋Book study┋Communicate with acquaintances	High cost ┋ Long queue time ┋ Fear of receiving wrong or excessive medical treatment	Health care┋Health care products┋Pharmaceutical industry┋Health testing┋Health management
175	2020/5/12 20:37:28	112 seconds	WeChat	Beijing Haidian District	female	Under 19 years old	City	Others (students, military personnel, etc.)	junior high school	other	very good	Less than 5 days	Very rarely	300,000-1 million yuan or less	very satisfied	very satisfied	very satisfied	very satisfied	very satisfied	very satisfied	very satisfied	very satisfied	very reasonable	1%-5% or less	Not difficult	not nervous	do not know much	Very important	generally	Strongly Agree	5-8 years or less	Exercise┋Doing nothing	No	TV┋Internet	High cost┋Fear of receiving wrong or excessive medical treatment	Healthy elderly care┋Sports industry┋Health management
176	2020/5/12 20:37:38	460 seconds	WeChat	Fuzhou, Fujian	male	30–39 years old	City	Personnel from party and government agencies, state agencies, mass organizations and social organizations, enterprises and institutions	Graduate students and above	the masses	good	Less than 5 days	Very rarely	More than 1 million yuan	generally	Basically satisfied	generally	very satisfied	generally	Basically satisfied	Basically satisfied	Basically satisfied	generally	5%-10% or less	not difficult at all	Not too nervous	do not know much	Very important	Very important	Strongly Agree	3-5 years or less	Adjust diet┋exercise	No	Listen to doctor’s advice┋Internet┋Communicate with acquaintances	High cost┋Difficult to make an appointment┋Long queue time	Health care┋Sports industry┋Health testing┋Health management
177	2020/5/12 20:37:44	179 seconds	WeChat	Gansu-Dingxi	female	20-29 years old	rural and countryside	Others (students, military personnel, etc.)	College or undergraduate degree	Communist Youth League member	very good	5-15 days or less	Never	Below 80,000 yuan	very satisfied	generally	generally	Not so satisfied	generally	generally	Not so satisfied	Basically satisfied	Not very reasonable	1%-5% or less	difficult	Not too nervous	do not know much	Very important	Very important	Agree	3-5 years or less	Adjust diet┋exercise	No	TV┋Internet┋Communicating with acquaintances	High cost ┋ Long queue time ┋ Not familiar with the process ┋ Fear of receiving wrong or excessive medical treatment	Healthy elderly care┋Health testing┋Health management┋Chronic disease rehabilitation
178	2020/5/12 20:37:44	344 seconds	WeChat	Fujian Xiamen	male	20-29 years old	City	Business and service industry personnel	Graduate students and above	the masses	good	Less than 5 days	Very rarely	300,000-1 million yuan or less	generally	generally	Basically satisfied	Basically satisfied	Not so satisfied	generally	Basically satisfied	Not so satisfied	Not very reasonable	1%-5% or less	Disaster	Generally nervous	do not know much	Very important	Very important	generally	3-5 years or less	Adjust diet┋exercise	No	Listen to your doctor’s advice┋TV	High cost ┋ Difficulty in making an appointment ┋ Long queue time ┋ Not familiar with the process ┋ Fear of receiving wrong or excessive medical treatment	Healthy and elderly care┋health products
179	2020/5/12 20:38:03	195 seconds	WeChat	Hubei-Suizhou	female	20-29 years old	rural and countryside	Others (students, military personnel, etc.)	Graduate students and above	Communist Youth League member	good	5-15 days or less	generally	Below 80,000 yuan	generally	Not so satisfied	Not so satisfied	generally	Not so satisfied	Not so satisfied	Not so satisfied	Not so satisfied	Not very reasonable	5%-10% or less	difficult	very nervous	Haven't heard of it	important	important	generally	More than 10 years	Adjust diet┋Exercise┋Consult doctor	No	Listen to doctor’s advice┋Internet┋Book study┋Communicate with acquaintances	High cost┋Difficult to make an appointment┋Long queue time┋Unfamiliar with the process	Health Test┋Health Management
180	2020/5/12 20:38:03	390 seconds	WeChat	Zhejiang-Ningbo	male	30–39 years old	City	Personnel from party and government agencies, state agencies, mass organizations and social organizations, enterprises and institutions	Graduate students and above	CPC member	good	5-15 days or less	relatively frequently	Below 150,000-300,000 yuan	Basically satisfied	Basically satisfied	Basically satisfied	Basically satisfied	generally	generally	Basically satisfied	Basically satisfied	Basically reasonable	More than 10%	Not difficult	very nervous	basic understanding	Very important	Very important	Agree	3-5 years or less	Adjust diet┋Exercise┋Consult doctor	Other [bad gastrointestinal issues]	Internet┋Book learning┋Communicating with acquaintances	High cost ┋ Long queue time ┋ Fear of receiving wrong or excessive medical treatment	Healthy elderly care┋Health testing┋Health management┋Chronic disease rehabilitation
181	2020/5/12 20:38:17	203 seconds	WeChat	Beijing Haidian District	male	20-29 years old	City	Personnel from party and government agencies, state agencies, mass organizations and social organizations, enterprises and institutions	College or undergraduate degree	the masses	good	15-30 days or less	Very rarely	Below 150,000-300,000 yuan	Basically satisfied	Basically satisfied	Basically satisfied	very satisfied	Basically satisfied	generally	Basically satisfied	generally	generally	1%-5% or less	Disaster	Generally nervous	do not know much	Very important	Very important	Strongly Agree	Below 8-10 years	Adjust diet┋exercise	No	Listen to doctor’s advice┋Internet	Difficult to make an appointment┋long queue time	Sports Industry┋Health Testing┋Health Management
182	2020/5/12 20:38:20	135 seconds	WeChat	Changsha, Hunan	female	Under 19 years old	City	Others (students, military personnel, etc.)	College or undergraduate degree	Communist Youth League member	good	15-30 days or less	generally	300,000-1 million yuan or less	Basically satisfied	generally	generally	Basically satisfied	generally	Not so satisfied	Basically satisfied	generally	generally	Not sure	generally	Generally nervous	do not know much	important	important	generally	5-8 years or less	Adjust diet┋Exercise┋Consult doctor	Other〖Rhinitis〗	Listen to doctor’s advice┋Internet	Difficulty in making an appointment┋Long queue time┋Not familiar with the process┋Afraid of receiving wrong or excessive medical treatment	Health products┋Health testing┋Health management┋Chronic disease rehabilitation
183	2020/5/12 20:38:41	182 seconds	WeChat	Fuzhou, Fujian	male	30–39 years old	City	Business and service industry personnel	Graduate students and above	CPC member	good	5-15 days or less	Very rarely	300,000-1 million yuan or less	Not so satisfied	Basically satisfied	Basically satisfied	Basically satisfied	Basically satisfied	Basically satisfied	Basically satisfied	generally	Basically reasonable	1%-5% or less	Disaster	Not too nervous	do not know much	important	important	Agree	3-5 years or less	Adjust diet┋Exercise┋Consult doctor	No	Listen to doctor’s advice┋TV┋Internet┋Book study	Difficulty in making an appointment┋Long queue time┋Not familiar with the process┋Afraid of receiving wrong or excessive medical treatment	Health care┋Health products┋Sports industry┋Nursing industry┋Health testing
184	2020/5/12 20:38:42	199 seconds	WeChat	Beijing-Fengtai District	female	30–39 years old	City	Personnel from party and government agencies, state agencies, mass organizations and social organizations, enterprises and institutions	Graduate students and above	the masses	very good	5-15 days or less	generally	300,000-1 million yuan or less	Basically satisfied	Not so satisfied	Not so satisfied	generally	generally	Not so satisfied	Basically satisfied	Not so satisfied	Not very reasonable	1%-5% or less	Disaster	Generally nervous	Haven't heard of it	Very important	Very important	Don't understand	3-5 years or less	Adjust diet┋exercise	other	Listen to doctor’s advice┋Internet┋Communicate with acquaintances	High cost ┋ Difficulty in making appointments ┋ Fear of receiving wrong or excessive medical treatment	Healthy elderly care┋Health testing┋Health management┋Chronic disease rehabilitation
185	2020/5/12 20:38:46	191 seconds	Submit via mobile phone	LuoYang HeNan	female	20-29 years old	City	Others (students, military personnel, etc.)	College or undergraduate degree	Communist Youth League member	very good	15-30 days or less	Very rarely	Below 80,000 yuan	very satisfied	Basically satisfied	Basically satisfied	very satisfied	very satisfied	Basically satisfied	Basically satisfied	Basically satisfied	Basically reasonable	Not sure	Not difficult	Not too nervous	do not know much	Very important	Very important	Strongly Agree	3-5 years or less	Adjust diet┋exercise	No	Listen to doctor’s advice┋Internet	High cost ┋ Difficulty in making appointments ┋ Fear of receiving wrong or excessive medical treatment	Healthy elderly care┋Medical tourism┋Health testing┋Health management
186	2020/5/12 20:39:01	199 seconds	Submit via mobile phone	Henan-Shangqiu	male	Under 19 years old	rural and countryside	Others (students, military personnel, etc.)	College or undergraduate degree	Communist Youth League member	good	5-15 days or less	Very rarely	Below 80,000-150,000 yuan	Basically satisfied	Basically satisfied	Basically satisfied	Basically satisfied	Basically satisfied	Basically satisfied	Basically satisfied	Basically satisfied	Not very reasonable	5%-10% or less	Disaster	Generally nervous	basic understanding	important	important	Agree	3-5 years or less	Adjust diet┋Exercise┋Consult doctor	No	Listen to doctor’s advice┋Internet┋Book study┋Communicate with acquaintances	High cost┋Fear of receiving wrong or excessive medical treatment	Health Test┋Health Management
187	2020/5/12 20:39:36	190 seconds	WeChat	Dalian, Liaoning	female	40–49 years old	City	Teachers and professional technical personnel	Graduate students and above	CPC member	very good	Less than 5 days	Very rarely	Below 150,000-300,000 yuan	very satisfied	generally	generally	very satisfied	Very dissatisfied	Very dissatisfied	generally	generally	Not very reasonable	Less than 1%	Disaster	Generally nervous	General understanding	Very important	Very important	Agree	3-5 years or less	Adjust diet┋exercise┋health products	No	Listen to doctor’s advice┋Internet┋Book study┋Communicate with acquaintances	Difficulty in making an appointment┋Not familiar with the process┋Afraid of receiving wrong or excessive medical treatment	Healthy elderly care┋Medical tourism┋Nursing industry┋Health testing┋Health management┋Chronic disease rehabilitation
188	2020/5/12 20:39:48	175 seconds	WeChat	Beijing Haidian District	male	40–49 years old	City	Teachers and professional technical personnel	Graduate students and above	CPC member	generally	5-15 days or less	generally	Below 150,000-300,000 yuan	Basically satisfied	Basically satisfied	Basically satisfied	Basically satisfied	very satisfied	very satisfied	very satisfied	generally	Basically reasonable	1%-5% or less	difficult	Generally nervous	basic understanding	Very important	Very important	Agree	3-5 years or less	Adjust diet┋Exercise┋Consult doctor	other	Internet┋Book Learning	High cost┋difficult to make an appointment	Health care┋Medical tourism┋Sports industry┋Pharmaceutical industry
189	2020/5/12 20:40:02	272 seconds	WeChat	Hebei-Cangzhou	male	40–49 years old	rural and countryside	Others (students, military personnel, etc.)	College or undergraduate degree	the masses	Not good	5-15 days or less	Very rarely	Below 80,000 yuan	Not so satisfied	Basically satisfied	Not so satisfied	generally	Basically satisfied	Not so satisfied	generally	Basically satisfied	Not very reasonable	More than 10%	Disaster	Generally nervous	do not know much	unimportant	unimportant	Disagree	Below 8-10 years	Adjust diet┋Exercise┋Consult doctor	hypertension	Listen to doctor’s advice┋TV┋Internet┋Book study┋Communicate with acquaintances	High cost ┋ Long queue time ┋ Not familiar with the process ┋ Fear of receiving wrong or excessive medical treatment ┋ No one to accompany you	Healthy elderly care┋Medical tourism┋Pharmaceutical industry┋Health testing┋Health management┋Chronic disease rehabilitation
190	2020/5/12 20:40:07	280 seconds	WeChat	Beijing Haidian District	male	40–49 years old	City	Teachers and professional technical personnel	Graduate students and above	CPC member	good	15-30 days or less	Very rarely	300,000-1 million yuan or less	very satisfied	Basically satisfied	Basically satisfied	very satisfied	Basically satisfied	Basically satisfied	Basically satisfied	Basically satisfied	generally	5%-10% or less	generally	Generally nervous	do not know much	generally	important	Agree	3-5 years or less	Adjust diet┋Exercise┋Consult doctor	arthritis	Internet┋Communicate with acquaintances	Not familiar with the process	Healthy elderly care┋nursing industry┋health management
191	2020/5/12 20:40:12	269 seconds	WeChat	Guangxi-Baise	female	20-29 years old	town	Personnel from party and government agencies, state agencies, mass organizations and social organizations, enterprises and institutions	College or undergraduate degree	Communist Youth League member	generally	5-15 days or less	Never	Below 80,000 yuan	Basically satisfied	very satisfied	very satisfied	very satisfied	very satisfied	very satisfied	very satisfied	very satisfied	Basically reasonable	1%-5% or less	generally	Generally nervous	do not know much	important	Very important	Agree	5-8 years or less	Adjust diet	No	TV┋Internet	Long queue time┋Not familiar with the process	Health care┋Nursing industry┋Health testing
192	2020/5/12 20:40:14	181 seconds	WeChat	Quanzhou, Fujian	male	20-29 years old	town	Personnel from party and government agencies, state agencies, mass organizations and social organizations, enterprises and institutions	College or undergraduate degree	the masses	very good	Less than 5 days	Never	300,000-1 million yuan or less	generally	generally	generally	Basically satisfied	Basically satisfied	generally	Not so satisfied	generally	generally	Less than 1%	difficult	Not too nervous	Haven't heard of it	important	Very important	Strongly Agree	More than 10 years	Adjust your diet┋Exercise┋Health products┋Consult your doctor	No	Listen to doctor’s advice┋Internet┋Communicate with acquaintances	High cost┋Difficult to make an appointment┋Long queue time	Health care┋Health care products┋Sports industry┋Pharmaceutical industry┋Nursing industry┋Health testing┋Health management┋Chronic disease rehabilitation
193	2020/5/12 20:40:44	128 seconds	WeChat	Henan-Xinxiang	male	20-29 years old	rural and countryside	Others (students, military personnel, etc.)	Graduate students and above	CPC member	good	0 days	Never	Below 80,000 yuan	very satisfied	very satisfied	very satisfied	very satisfied	Basically satisfied	Basically satisfied	generally	generally	Basically reasonable	Not sure	generally	Not too nervous	General understanding	Don't understand	Very important	Strongly Agree	1-3 years or less	Adjust your diet┋exercise┋do nothing	other	internet	High cost┋Fear of receiving wrong or excessive medical treatment┋No one to accompany you	Pharmaceutical industry┋Nursing industry
194	2020/5/12 20:40:59	223 seconds	WeChat	Fujian Xiamen	female	20-29 years old	City	Personnel from party and government agencies, state agencies, mass organizations and social organizations, enterprises and institutions	College or undergraduate degree	Communist Youth League member	good	Less than 5 days	Never	Below 150,000-300,000 yuan	Basically satisfied	Basically satisfied	Basically satisfied	very satisfied	very satisfied	Basically satisfied	Basically satisfied	Basically satisfied	Basically reasonable	Less than 1%	not difficult at all	Not too nervous	do not know much	important	Very important	Strongly Agree	3-5 years or less	Adjust diet┋Exercise┋Consult doctor	other	Listen to doctor’s advice┋Internet	Difficulty in making an appointment┋Long queue time┋Fear of receiving wrong or excessive medical treatment	Pharmaceutical Industry┋Health Management┋Chronic Disease Rehabilitation
195	2020/5/12 20:41:28	185 seconds	WeChat	Dongcheng District, Beijing	male	40–49 years old	City	Personnel from party and government agencies, state agencies, mass organizations and social organizations, enterprises and institutions	College or undergraduate degree	CPC member	very good	0 days	Never	Below 80,000-150,000 yuan	very satisfied	generally	generally	Basically satisfied	generally	generally	generally	Not so satisfied	Not very reasonable	Less than 1%	difficult	very nervous	do not know much	generally	generally	Strongly Agree	1-3 years or less	sports	No	Listen to your doctor's advice	Long queue time	Sports industry
196	2020/5/12 20:41:31	136 seconds	WeChat	Fujian Xiamen	female	20-29 years old	City	Business and service industry personnel	Graduate students and above	CPC member	good	5-15 days or less	Never	Below 150,000-300,000 yuan	Basically satisfied	Basically satisfied	Basically satisfied	Basically satisfied	Basically satisfied	Basically satisfied	Basically satisfied	Basically satisfied	Basically reasonable	Less than 1%	Disaster	Generally nervous	General understanding	Very important	Very important	Agree	5-8 years or less	Adjust diet┋exercise┋health products	No	Listen to doctor’s advice┋Internet┋Communicate with acquaintances	Difficulty in making an appointment┋Long queue time┋Not familiar with the process┋Afraid of receiving wrong or excessive medical treatment	Health care┋Health care products┋Medical tourism┋Sports industry┋Pharmaceutical industry┋Nursing industry┋Health testing┋Health management┋Chronic disease rehabilitation
197	2020/5/12 20:41:33	375 seconds	WeChat	Fujian Xiamen	female	20-29 years old	City	Personnel from party and government agencies, state agencies, mass organizations and social organizations, enterprises and institutions	Graduate students and above	CPC member	good	5-15 days or less	Very rarely	300,000-1 million yuan or less	Basically satisfied	generally	generally	generally	generally	generally	Basically satisfied	generally	generally	1%-5% or less	generally	Generally nervous	General understanding	important	generally	Agree	5-8 years or less	Adjust diet┋Exercise┋Consult doctor	Arthritis┋Other〖Pharyngitis〗	Listen to doctor’s advice┋Internet┋Book study	Difficulty in making appointments┋Fear of receiving wrong or excessive medical treatment	Healthy elderly care┋Health testing┋Health management┋Chronic disease rehabilitation
198	2020/5/12 20:41:34	125 seconds	WeChat	Fujian Xiamen	male	30–39 years old	City	Personnel from party and government agencies, state agencies, mass organizations and social organizations, enterprises and institutions	Graduate students and above	CPC member	good	5-15 days or less	generally	Below 150,000-300,000 yuan	generally	Basically satisfied	Basically satisfied	very satisfied	Basically satisfied	Basically satisfied	Basically satisfied	Basically satisfied	Basically reasonable	Less than 1%	Disaster	Not too nervous	do not know much	important	important	Agree	3-5 years or less	Adjust diet┋Exercise┋Consult doctor	No	Listen to doctor’s advice┋TV┋Internet┋Communicate with acquaintances	High cost┋Fear of receiving wrong or excessive medical treatment	Health care┋Pharmaceutical industry┋Health testing┋Chronic disease rehabilitation
199	2020/5/12 20:41:47	195 seconds	WeChat	Fuzhou, Fujian	male	20-29 years old	City	Personnel from party and government agencies, state agencies, mass organizations and social organizations, enterprises and institutions	Graduate students and above	the masses	good	5-15 days or less	Never	Below 80,000-150,000 yuan	generally	generally	generally	Basically satisfied	Basically satisfied	generally	Basically satisfied	Not so satisfied	Not very reasonable	1%-5% or less	Disaster	Not too nervous	do not know much	important	Very important	Agree	5-8 years or less	Adjust diet┋exercise	Other〖Allergy〗	internet	Long queue times┋Fear of receiving wrong or excessive medical treatment	Healthy Elderly Care┋Health Testing
200	2020/5/12 20:41:49	203 seconds	Submit via mobile phone	Henan-Nanyang	female	Under 19 years old	City	Others (students, military personnel, etc.)	College or undergraduate degree	Communist Youth League member	very good	Less than 5 days	Never	Below 80,000 yuan	Basically satisfied	Basically satisfied	Basically satisfied	very satisfied	very satisfied	very satisfied	Basically satisfied	generally	Basically reasonable	Not sure	Disaster	Generally nervous	do not know much	Very important	Very important	Strongly Agree	1-3 years or less	Adjust diet┋Exercise┋Consult doctor	other	Listen to your doctor's advice	High cost┋Difficult to make an appointment┋Long queue time┋Unfamiliar with the process	Healthy Elderly Care┋Health Management
201	2020/5/12 20:42:38	203 seconds	Submit via mobile phone	Henan-Nanyang	male	Under 19 years old	town	Others (students, military personnel, etc.)	College or undergraduate degree	Communist Youth League member	generally	5-15 days or less	Never	Below 80,000 yuan	Basically satisfied	Basically satisfied	Basically satisfied	Basically satisfied	Basically satisfied	Basically satisfied	generally	Basically satisfied	generally	Not sure	Disaster	Generally nervous	do not know much	important	important	Agree	More than 10 years	do nothing	No	Internet┋Communicate with acquaintances	High cost ┋ Difficulty in making an appointment ┋ Long queue time ┋ Not familiar with the process ┋ Fear of receiving wrong or excessive medical treatment	health check
202	2020/5/12 20:42:41	80 seconds	WeChat	Beijing-Fengtai District	male	Under 19 years old	City	Business and service industry personnel	Graduate students and above	CPC member	very good	0 days	relatively frequently	More than 1 million yuan	very satisfied	very satisfied	Basically satisfied	Basically satisfied	Not so satisfied	Basically satisfied	Basically satisfied	Basically satisfied	Basically reasonable	5%-10% or less	not difficult at all	very nervous	General understanding	important	unimportant	Strongly Agree	3-5 years or less	Adjust diet┋exercise	No	Listen to your doctor's advice	other	Sports industry
203	2020/5/12 20:42:48	215 seconds	WeChat	Guangzhou, Guangdong	male	40–49 years old	City	Teachers and professional technical personnel	Graduate students and above	CPC member	very good	Less than 5 days	Never	300,000-1 million yuan or less	very satisfied	Basically satisfied	Basically satisfied	generally	Basically satisfied	Not so satisfied	Basically satisfied	Basically satisfied	generally	1%-5% or less	Disaster	Generally nervous	do not know much	Very important	important	Agree	Below 8-10 years	Adjust diet┋exercise	arthritis	internet	Unfamiliar with the process┋Afraid of receiving errors or over-medication	Health care┋Pharmaceutical industry┋Health testing┋Health management
204	2020/5/12 20:43:09	48 seconds	WeChat	Fuzhou, Fujian	female	30–39 years old	town	Business and service industry personnel	Technical secondary school or high school	other	generally	Less than 5 days	relatively frequently	Below 150,000-300,000 yuan	Basically satisfied	generally	generally	Basically satisfied	generally	generally	Basically satisfied	Basically satisfied	generally	1%-5% or less	generally	not nervous	basic understanding	generally	generally	Disagree	3-5 years or less	Exercise┋Doing nothing	Arthritis┋Hypertension	Listen to your doctor's advice	Difficulty making an appointment	Medical Internship
205	2020/5/12 20:43:10	182 seconds	WeChat	Jiangsu-Lianyungang	female	20-29 years old	City	Others (students, military personnel, etc.)	Graduate students and above	Communist Youth League member	good	5-15 days or less	Very rarely	Below 150,000-300,000 yuan	Basically satisfied	generally	generally	generally	Basically satisfied	Basically satisfied	Basically satisfied	generally	generally	5%-10% or less	generally	not nervous	Haven't heard of it	Very important	Very important	Agree	3-5 years or less	Adjust diet┋Exercise┋Consult doctor	No	Listen to doctor’s advice┋Internet┋Communicate with acquaintances	High cost ┋ Difficulty in making appointments ┋ Fear of receiving wrong or excessive medical treatment	Health care┋Health care products┋Pharmaceutical industry┋Nursing industry┋Health management
206	2020/5/12 20:43:20	154 seconds	WeChat	Fujian Xiamen	female	20-29 years old	City	Personnel from party and government agencies, state agencies, mass organizations and social organizations, enterprises and institutions	Graduate students and above	CPC member	very good	0 days	Never	Below 150,000-300,000 yuan	Basically satisfied	Basically satisfied	generally	Basically satisfied	generally	generally	Basically satisfied	Basically satisfied	Not very reasonable	5%-10% or less	generally	Not too nervous	do not know much	important	Very important	Strongly Agree	3-5 years or less	Adjust diet┋exercise	No	Internet┋Book learning┋Communicating with acquaintances	High cost┋Fear of receiving wrong or excessive medical treatment	Health care┋Pharmaceutical industry┋Nursing industry┋Health testing┋Health management┋Chronic disease rehabilitation
207	2020/5/12 20:43:23	149 seconds	WeChat	Henan-Kaifeng	male	30–39 years old	City	Teachers and professional technical personnel	Graduate students and above	CPC member	good	Less than 5 days	Never	Below 80,000-150,000 yuan	Basically satisfied	Basically satisfied	Basically satisfied	very satisfied	Basically satisfied	Not so satisfied	generally	generally	generally	5%-10% or less	difficult	Generally nervous	do not know much	important	important	Agree	3-5 years or less	Adjust diet┋Exercise┋Consult doctor	other	internet	Difficult to make an appointment┋long queue time	Health care┋Sports industry
208	2020/5/12 20:43:37	209 seconds	WeChat	Shaanxi-Xi'an	male	30–39 years old	City	Teachers and professional technical personnel	Graduate students and above	CPC member	good	Less than 5 days	Very rarely	300,000-1 million yuan or less	Basically satisfied	generally	Basically satisfied	Basically satisfied	generally	Not so satisfied	very satisfied	Basically satisfied	generally	Less than 1%	Not difficult	not nervous	do not know much	important	important	Don't understand	3-5 years or less	Adjust diet┋exercise	No	Listen to doctor’s advice┋Book study	High cost┋Fear of receiving wrong or excessive medical treatment	Healthy elderly care┋Health testing┋Health management
209	2020/5/12 20:43:39	320 seconds	WeChat	Heilongjiang-Daqing	female	30–39 years old	City	Teachers and professional technical personnel	Graduate students and above	the masses	generally	More than 30 days	generally	Below 80,000-150,000 yuan	Basically satisfied	generally	generally	Basically satisfied	generally	generally	generally	Not so satisfied	Not very reasonable	More than 10%	Not difficult	very nervous	do not know much	Very important	Very important	Agree	3-5 years or less	Adjust your diet┋Exercise┋Health products┋Consult your doctor	Arthritis┋Others	Listen to doctor’s advice┋TV┋Internet┋Book study┋Communicate with acquaintances	High cost ┋ Long queue time ┋ Fear of receiving wrong or excessive medical treatment	Health care┋Sports industry┋Nursing industry┋Health testing┋Health management┋Chronic disease rehabilitation
210	2020/5/12 20:43:40	172 seconds	WeChat	Hohhot, Inner Mongolia	female	30–39 years old	City	Teachers and professional technical personnel	Graduate students and above	CPC member	very good	Less than 5 days	relatively frequently	Below 80,000-150,000 yuan	generally	generally	generally	Basically satisfied	Not so satisfied	Very dissatisfied	generally	generally	Very unreasonable	Less than 1%	Disaster	Generally nervous	Haven't heard of it	Don't understand	important	generally	3-5 years or less	Exercise┋Consult a doctor	No	internet	Difficulty in making an appointment┋Long queue time┋Fear of receiving wrong or excessive medical treatment	Health care┋Health products┋Medical tourism┋Chronic disease rehabilitation
211	2020/5/12 20:43:48	139 seconds	WeChat	Quanzhou, Fujian	female	20-29 years old	City	Others (students, military personnel, etc.)	College or undergraduate degree	Communist Youth League member	good	15-30 days or less	generally	Below 150,000-300,000 yuan	Basically satisfied	Basically satisfied	Basically satisfied	Basically satisfied	Basically satisfied	generally	very satisfied	Basically satisfied	Basically reasonable	1%-5% or less	generally	Generally nervous	do not know much	Very important	Very important	Strongly Agree	5-8 years or less	Adjust your diet┋Exercise┋Health products┋Consult your doctor	No	Internet┋Communicate with acquaintances	Difficult to make an appointment┋Long queue time┋Not familiar with the process	Health care┋Health care products┋Pharmaceutical industry┋Health testing
212	2020/5/12 20:44:12	306 seconds	WeChat	Chongqing-Dazu District	male	20-29 years old	rural and countryside	Others (students, military personnel, etc.)	College or undergraduate degree	CPC member	good	Less than 5 days	Never	Below 80,000-150,000 yuan	very satisfied	Basically satisfied	Basically satisfied	Basically satisfied	Basically satisfied	Basically satisfied	Not so satisfied	generally	Not very reasonable	1%-5% or less	Disaster	not nervous	Haven't heard of it	Very important	Very important	Agree	3-5 years or less	Adjust diet┋exercise	No	Listen to doctor’s advice┋Internet┋Communicate with acquaintances	High cost ┋ Long queue time ┋ Not familiar with the process ┋ Fear of receiving wrong or excessive medical treatment	Nursing Industry┋Health Testing┋Health Management┋Chronic Disease Rehabilitation
213	2020/5/12 20:44:18	233 seconds	WeChat	Shenzhen, Guangdong	female	30–39 years old	City	Business and service industry personnel	Graduate students and above	the masses	very good	Less than 5 days	Never	300,000-1 million yuan or less	very satisfied	Basically satisfied	Basically satisfied	very satisfied	very satisfied	generally	very satisfied	very satisfied	Basically reasonable	Less than 1%	generally	Not too nervous	do not know much	Very important	Very important	Disagree	3-5 years or less	Adjust diet┋exercise	No	book learning	Long queue time	Health Test┋Health Management
214	2020/5/12 20:44:27	356 seconds	WeChat	Fuzhou, Fujian	female	20-29 years old	City	Personnel from party and government agencies, state agencies, mass organizations and social organizations, enterprises and institutions	Graduate students and above	CPC member	very good	Less than 5 days	Very rarely	300,000-1 million yuan or less	generally	Not so satisfied	generally	Basically satisfied	Very dissatisfied	Very dissatisfied	very satisfied	Basically satisfied	Basically reasonable	More than 10%	Not difficult	very nervous	do not know much	Very important	Very important	Agree	Below 8-10 years	Adjust diet┋Exercise┋Consult doctor	Other〖Chronic gastritis〗	Listen to doctor’s advice┋Internet┋Book study┋Communicate with acquaintances	High cost┋Not familiar with the process	Health care┋Health care products┋Sports industry┋Pharmaceutical industry┋Nursing industry┋Health testing┋Health management
215	2020/5/12 20:44:38	210 seconds	WeChat	Taiyuan Shanxi	male	40–49 years old	City	Teachers and professional technical personnel	Graduate students and above	CPC member	very good	Less than 5 days	Very rarely	Below 150,000-300,000 yuan	very satisfied	Basically satisfied	Basically satisfied	very satisfied	very satisfied	generally	Basically satisfied	Basically satisfied	Basically reasonable	1%-5% or less	difficult	Not too nervous	basic understanding	Very important	important	Agree	1-3 years or less	Adjust diet┋Exercise┋Consult doctor	Other〖Hypothyroidism〗	Listen to doctor’s advice┋Internet┋Communicate with acquaintances	Difficult to make an appointment┋Long queue time┋Not familiar with the process	Healthy elderly care┋Medical tourism
216	2020/5/12 20:44:48	145 seconds	WeChat	Fujian Xiamen	female	30–39 years old	City	Business and service industry personnel	Graduate students and above	the masses	good	5-15 days or less	generally	Below 150,000-300,000 yuan	generally	generally	generally	generally	generally	Basically satisfied	Basically satisfied	generally	generally	1%-5% or less	generally	Not too nervous	General understanding	generally	generally	generally	3-5 years or less	Adjust diet┋exercise	No	internet	High cost┋difficult to make an appointment	Health care┋nursing industry
217	2020/5/12 20:45:16	147 seconds	WeChat	Shaanxi-Ankang	male	Under 19 years old	rural and countryside	Others (students, military personnel, etc.)	College or undergraduate degree	the masses	good	Less than 5 days	Never	Below 80,000 yuan	Basically satisfied	Basically satisfied	Basically satisfied	very satisfied	Basically satisfied	Basically satisfied	Basically satisfied	very satisfied	Basically reasonable	Not sure	generally	Not too nervous	Haven't heard of it	Very important	Very important	generally	More than 10 years	Adjust diet┋exercise	No	communicate with acquaintances	Difficult to make an appointment┋Not familiar with the process	Healthy retirement
218	2020/5/12 20:45:47	117 seconds	WeChat	Jiangsu-Suqian	male	20-29 years old	City	Others (students, military personnel, etc.)	Graduate students and above	Communist Youth League member	generally	0 days	generally	Below 150,000-300,000 yuan	generally	generally	generally	Basically satisfied	Basically satisfied	generally	generally	generally	Basically reasonable	Not sure	generally	Generally nervous	do not know much	Very important	important	generally	3-5 years or less	Adjust your diet┋Exercise┋Health products┋Consult your doctor	No	Listen to doctor’s advice┋Internet┋Communicate with acquaintances	Unfamiliar with the process┋Afraid of receiving errors or over-medication	Healthy Elderly Care┋Chronic Disease Rehabilitation
219	2020/5/12 20:46:05	265 seconds	WeChat	Fuzhou, Fujian	male	40–49 years old	City	Teachers and professional technical personnel	Graduate students and above	CPC member	very good	15-30 days or less	generally	Below 150,000-300,000 yuan	very satisfied	Basically satisfied	Basically satisfied	Basically satisfied	Basically satisfied	Basically satisfied	Basically satisfied	generally	Basically reasonable	Not sure	difficult	very nervous	do not know much	Very important	Very important	Strongly Agree	3-5 years or less	Exercise┋Health products┋Consult a doctor	Heart disease┋High blood pressure	Listen to doctor’s advice┋TV┋Internet┋Communicate with acquaintances	High cost┋Long queue time	Healthy elderly care┋Health testing┋Health management
220	2020/5/12 20:46:12	130 seconds	WeChat	Taiyuan Shanxi	female	20-29 years old	City	Others (students, military personnel, etc.)	College or undergraduate degree	Communist Youth League member	generally	More than 30 days	generally	Below 80,000 yuan	Not so satisfied	Basically satisfied	Basically satisfied	Basically satisfied	generally	generally	generally	Basically satisfied	generally	Not sure	generally	Generally nervous	Haven't heard of it	Don't understand	Don't understand	Don't understand	More than 10 years	Adjust diet┋health products┋consult doctor	other	Listen to doctor’s advice┋Internet	High cost ┋ Not familiar with the process ┋ Fear of receiving wrong or excessive medical treatment	Healthy elderly care┋nursing industry┋health testing┋health management
221	2020/5/12 20:46:12	193 seconds	WeChat	Fuzhou, Fujian	male	20-29 years old	City	Personnel from party and government agencies, state agencies, mass organizations and social organizations, enterprises and institutions	College or undergraduate degree	CPC member	generally	5-15 days or less	generally	300,000-1 million yuan or less	Basically satisfied	Basically satisfied	Basically satisfied	Basically satisfied	Basically satisfied	Basically satisfied	Basically satisfied	Basically satisfied	Basically reasonable	Not sure	generally	Generally nervous	Haven't heard of it	Very important	Very important	Agree	3-5 years or less	Adjust diet┋Exercise┋Consult doctor	Other〖Cerebral artery hemangioma〗	Listen to doctor’s advice┋Internet┋Book study┋Communicate with acquaintances	Long queue time ┋ Not familiar with the process ┋ Fear of receiving wrong or excessive medical treatment	Health care┋Medical tourism┋Pharmaceutical industry┋Nursing industry┋Health testing┋Health management┋Chronic disease rehabilitation
222	2020/5/12 20:46:25	156 seconds	WeChat	Heilongjiang-Daqing	male	40–49 years old	City	Teachers and professional technical personnel	Graduate students and above	CPC member	good	5-15 days or less	Very rarely	Below 150,000-300,000 yuan	Basically satisfied	Basically satisfied	Basically satisfied	Basically satisfied	Basically satisfied	Basically satisfied	generally	Basically satisfied	Basically reasonable	Less than 1%	difficult	Generally nervous	do not know much	Don't understand	important	Agree	3-5 years or less	sports	other	internet	Long queue time	Healthy Elderly Care┋Health Testing
223	2020/5/12 20:46:32	126 seconds	WeChat	Beijing Haidian District	male	30–39 years old	City	Teachers and professional technical personnel	Graduate students and above	CPC member	very good	5-15 days or less	Never	Below 150,000-300,000 yuan	very satisfied	Basically satisfied	Basically satisfied	very satisfied	Basically satisfied	Basically satisfied	Basically satisfied	generally	very reasonable	5%-10% or less	difficult	Generally nervous	basic understanding	Very important	Very important	Strongly Agree	5-8 years or less	Adjust diet┋Exercise┋Consult doctor	No	internet	Difficult to make an appointment┋long queue time	Healthy retirement
224	2020/5/12 20:46:44	218 seconds	WeChat	Kunming, Yunnan	male	40–49 years old	City	Teachers and professional technical personnel	Graduate students and above	CPC member	generally	5-15 days or less	generally	300,000-1 million yuan or less	Basically satisfied	Basically satisfied	Basically satisfied	Basically satisfied	generally	generally	generally	generally	Basically reasonable	1%-5% or less	Disaster	Generally nervous	General understanding	important	important	Agree	Below 8-10 years	Exercise┋Consult a doctor	other	Listen to doctor’s advice┋Study books┋Communicate with acquaintances	Long queue time┋Not familiar with the process	Healthy elderly care┋Health testing┋Health management
225	2020/5/12 20:46:56	648 seconds	WeChat	Jiangxi-Nanchang	female	30–39 years old	City	Others (students, military personnel, etc.)	Graduate students and above	other	good	Less than 5 days	Very rarely	Below 150,000-300,000 yuan	very satisfied	generally	generally	generally	Basically satisfied	generally	generally	generally	Not very reasonable	More than 10%	Disaster	Generally nervous	do not know much	important	Don't understand	Agree	5-8 years or less	Adjust diet┋exercise┋health products	Arthritis┋Other〖skin diseases〗	internet	High cost ┋ Long queue time ┋ Fear of receiving wrong or excessive medical treatment	Healthy elderly care┋Medical tourism┋Nursing industry┋Health testing┋Health management┋Chronic disease rehabilitation
226	2020/5/12 20:46:57	224 seconds	WeChat	Fujian Xiamen	male	40–49 years old	City	Personnel from party and government agencies, state agencies, mass organizations and social organizations, enterprises and institutions	Graduate students and above	CPC member	good	15-30 days or less	Very rarely	300,000-1 million yuan or less	Basically satisfied	Not so satisfied	generally	Basically satisfied	generally	generally	generally	Not so satisfied	Basically reasonable	1%-5% or less	Disaster	Generally nervous	General understanding	important	important	Agree	5-8 years or less	Adjust diet┋Exercise┋Consult doctor	heart disease	Listen to doctor’s advice┋TV┋Internet┋Communicate with acquaintances	High cost ┋ Not familiar with the process ┋ Fear of receiving wrong or excessive medical treatment	Health care┋Pharmaceutical industry┋Nursing industry┋Health testing┋Chronic disease rehabilitation
227	2020/5/12 20:47:01	140 seconds	WeChat	Shaanxi-Xi'an	male	20-29 years old	City	Others (students, military personnel, etc.)	College or undergraduate degree	CPC member	generally	Less than 5 days	Very rarely	Below 80,000-150,000 yuan	Basically satisfied	Basically satisfied	Basically satisfied	Basically satisfied	Basically satisfied	Basically satisfied	Basically satisfied	Basically satisfied	Basically reasonable	1%-5% or less	Disaster	very nervous	do not know much	important	important	Agree	3-5 years or less	Adjust diet┋exercise	No	Listen to doctor’s advice┋Internet┋Communicate with acquaintances	High cost┋Difficult to make an appointment┋Long queue time	Healthy elderly care┋Health testing┋Health management
228	2020/5/12 20:47:05	151 seconds	WeChat	Tianjin-Heping District	male	30–39 years old	City	Teachers and professional technical personnel	Graduate students and above	CPC member	good	Less than 5 days	Very rarely	Below 150,000-300,000 yuan	Basically satisfied	Basically satisfied	generally	Basically satisfied	Basically satisfied	generally	generally	generally	Basically reasonable	1%-5% or less	Disaster	Generally nervous	basic understanding	important	important	Disagree	1-3 years or less	Adjust diet┋exercise	No	Internet┋Book Learning	High cost┋Difficult to make an appointment┋Long queue time┋Unfamiliar with the process	Healthy elderly care┋Medical tourism┋Nursing industry┋Health testing┋Health management┋Chronic disease rehabilitation
229	2020/5/12 20:47:05	157 seconds	WeChat	Shaanxi-Xi'an	female	20-29 years old	City	Teachers and professional technical personnel	Graduate students and above	the masses	good	Less than 5 days	Very rarely	Below 150,000-300,000 yuan	very satisfied	generally	generally	generally	Very dissatisfied	Not so satisfied	generally	Basically satisfied	generally	1%-5% or less	generally	Generally nervous	do not know much	important	generally	generally	5-8 years or less	Adjust diet┋exercise┋health products	No	Internet┋Communicate with acquaintances	Fear of receiving wrong or overly medical treatment	Healthy elderly care┋Sports industry┋Health management
230	2020/5/12 20:47:31	148 seconds	WeChat	Fuzhou, Fujian	male	30–39 years old	City	Personnel from party and government agencies, state agencies, mass organizations and social organizations, enterprises and institutions	Graduate students and above	CPC member	good	Less than 5 days	generally	300,000-1 million yuan or less	Basically satisfied	Basically satisfied	Basically satisfied	Basically satisfied	generally	Basically satisfied	Basically satisfied	generally	Basically reasonable	1%-5% or less	generally	Not too nervous	Haven't heard of it	Very important	Very important	Disagree	5-8 years or less	Adjust diet┋health products┋consult doctor	other	Listen to your doctor's advice	Difficulty in making an appointment┋Long queue time┋Fear of receiving wrong or excessive medical treatment	Nursing Industry┋Health Testing┋Health Management
231	2020/5/12 20:47:39	229 seconds	WeChat	Hebei-Langfang	female	20-29 years old	rural and countryside	Others (students, military personnel, etc.)	Graduate students and above	CPC member	good	Less than 5 days	Very rarely	Below 80,000 yuan	Basically satisfied	Basically satisfied	Basically satisfied	very satisfied	Basically satisfied	Basically satisfied	generally	Basically satisfied	Basically reasonable	5%-10% or less	Disaster	very nervous	Haven't heard of it	important	Very important	Strongly Agree	3-5 years or less	Exercise┋Consult a doctor	Other〖Cervical spondylosis〗	Listen to doctor’s advice┋Internet┋Communicate with acquaintances	Difficult to make an appointment┋Long queue time┋Not familiar with the process	Health Products┋Medical Tourism
232	2020/5/12 20:47:47	284 seconds	WeChat	Changchun, Jilin	female	40–49 years old	City	Teachers and professional technical personnel	Graduate students and above	CPC member	generally	15-30 days or less	generally	300,000-1 million yuan or less	very satisfied	Basically satisfied	Basically satisfied	generally	generally	generally	generally	generally	generally	1%-5% or less	difficult	very nervous	do not know much	important	important	Agree	Below 8-10 years	Adjust diet┋exercise	other	Listen to your doctor's advice	High cost ┋ Difficulty in making an appointment ┋ Long queue time ┋ Fear of receiving wrong or excessive medical treatment	Healthy Elderly Care┋Health Testing
233	2020/5/12 20:48:00	225 seconds	Submit via mobile phone	Henan-Nanyang	male	Under 19 years old	town	Others (students, military personnel, etc.)	College or undergraduate degree	Communist Youth League member	good	15-30 days or less	Very rarely	Below 150,000-300,000 yuan	generally	generally	generally	generally	generally	generally	generally	generally	generally	Not sure	generally	Generally nervous	Haven't heard of it	Very important	important	Disagree	3-5 years or less	Adjust diet┋exercise	No	Internet┋Book learning┋Communicating with acquaintances	Fear of receiving wrong or overly medical treatment	Medical Tourism┋Health Testing┋Health Management
234	2020/5/12 20:48:22	303 seconds	WeChat	Tianjin-Binhai New Area	male	40–49 years old	City	Personnel from party and government agencies, state agencies, mass organizations and social organizations, enterprises and institutions	Graduate students and above	CPC member	good	5-15 days or less	generally	Below 150,000-300,000 yuan	generally	Basically satisfied	Basically satisfied	Basically satisfied	Basically satisfied	generally	generally	generally	generally	Not sure	generally	Generally nervous	General understanding	important	important	Agree	3-5 years or less	Adjust your diet┋Consult your doctor	Hypertension┋Others	Internet┋Book learning┋Communicating with acquaintances	High cost ┋ Difficulty in making appointments ┋ Fear of receiving wrong or excessive medical treatment	Health care┋Pharmaceutical industry┋Health management┋Chronic disease rehabilitation
235	2020/5/12 20:48:31	193 seconds	WeChat	Tianjin-Nankai District	male	30–39 years old	City	Teachers and professional technical personnel	Graduate students and above	CPC member	very good	5-15 days or less	Very rarely	Below 80,000-150,000 yuan	Basically satisfied	Not so satisfied	generally	Basically satisfied	Basically satisfied	Basically satisfied	Basically satisfied	Basically satisfied	Not very reasonable	1%-5% or less	difficult	Not too nervous	do not know much	Very important	important	Strongly Agree	3-5 years or less	Adjust diet┋exercise┋health products	No	Listen to doctor’s advice┋Internet┋Communicate with acquaintances	High cost ┋ Difficulty in making an appointment ┋ Long queue time ┋ Fear of receiving wrong or excessive medical treatment	Health care┋Medical tourism┋Pharmaceutical industry┋Nursing industry┋Health testing
236	2020/5/12 20:48:32	135 seconds	WeChat	Shanghai-Hongkou District	male	30–39 years old	City	Teachers and professional technical personnel	Graduate students and above	CPC member	generally	More than 30 days	Very rarely	Below 150,000-300,000 yuan	very satisfied	generally	generally	generally	generally	Not so satisfied	Not so satisfied	Basically satisfied	Not very reasonable	More than 10%	Disaster	Generally nervous	do not know much	important	Very important	Strongly Agree	3-5 years or less	Adjust diet┋Exercise┋Consult doctor	hypertension	Listen to doctor’s advice┋Communicate with acquaintances	Difficulty in making an appointment┋Long queue time┋Fear of receiving wrong or excessive medical treatment	Nursing Industry┋Chronic Disease Rehabilitation
237	2020/5/12 20:48:35	208 seconds	WeChat	Shanghai-Songjiang District	female	30–39 years old	City	Teachers and professional technical personnel	Graduate students and above	CPC member	good	Less than 5 days	Very rarely	300,000-1 million yuan or less	Basically satisfied	Basically satisfied	generally	Basically satisfied	Basically satisfied	Not so satisfied	generally	Not so satisfied	Not very reasonable	Less than 1%	difficult	very nervous	do not know much	important	important	Agree	3-5 years or less	Adjust diet┋exercise	No	Internet┋Communicate with acquaintances	High cost┋Difficult to make an appointment┋Long queue time	Pharmaceutical Industry┋Health Testing┋Health Management┋Chronic Disease Rehabilitation
238	2020/5/12 20:48:37	168 seconds	WeChat	Beijing-Daxing District	male	20-29 years old	City	Teachers and professional technical personnel	Graduate students and above	the masses	very good	5-15 days or less	Very rarely	300,000-1 million yuan or less	very satisfied	Basically satisfied	generally	very satisfied	generally	Not so satisfied	generally	Basically satisfied	generally	Less than 1%	Disaster	Generally nervous	do not know much	important	important	Agree	1-3 years or less	Adjust diet┋exercise┋health products	Other〖Obesity〗	Listen to doctor’s advice┋TV┋Internet	High cost ┋ Difficulty in making an appointment ┋ Long queue time ┋ Not familiar with the process ┋ Fear of receiving wrong or excessive medical treatment	Health care┋Health care products┋Medical tourism┋Pharmaceutical industry┋Nursing industry┋Health testing┋Health management
239	2020/5/12 20:48:42	174 seconds	WeChat	Guangzhou, Guangdong	male	30–39 years old	City	Teachers and professional technical personnel	Graduate students and above	CPC member	generally	5-15 days or less	Very rarely	300,000-1 million yuan or less	Basically satisfied	Basically satisfied	Basically satisfied	Basically satisfied	generally	generally	generally	Basically satisfied	Basically reasonable	1%-5% or less	Not difficult	Not too nervous	do not know much	important	Very important	Agree	3-5 years or less	Adjust diet┋Exercise┋Consult doctor	hypertension	Listen to doctor’s advice┋Internet┋Book study	Long queue times┋Fear of receiving wrong or excessive medical treatment	Pharmaceutical Industry┋Health Testing┋Health Management┋Chronic Disease Rehabilitation
240	2020/5/12 20:48:46	427 seconds	WeChat	Fuzhou, Fujian	male	40–49 years old	City	Personnel from party and government agencies, state agencies, mass organizations and social organizations, enterprises and institutions	College or undergraduate degree	other	have a chronic disease	5-15 days or less	Never	Below 80,000 yuan	Basically satisfied	Not so satisfied	generally	Basically satisfied	Basically satisfied	generally	generally	Basically satisfied	Not very reasonable	1%-5% or less	Disaster	Generally nervous	do not know much	Very important	Very important	Disagree	3-5 years or less	Adjust diet┋Exercise┋Consult doctor	hypertension	Listen to doctor’s advice┋Internet	other	Health care┋Pharmaceutical industry┋Nursing industry┋Health testing┋Chronic disease rehabilitation
241	2020/5/12 20:48:51	127 seconds	WeChat	Fujian Xiamen	male	20-29 years old	City	Business and service industry personnel	Graduate students and above	Communist Youth League member	good	0 days	Never	300,000-1 million yuan or less	Basically satisfied	generally	generally	generally	generally	generally	generally	generally	generally	Not sure	generally	Generally nervous	Haven't heard of it	Very important	Don't understand	Don't understand	1-3 years or less	Adjust diet┋exercise	No	Listen to doctor’s advice┋Internet┋Communicate with acquaintances	High cost ┋ Difficulty in making an appointment ┋ Not familiar with the process ┋ Fear of receiving wrong or excessive medical treatment	Sports industry┋Pharmaceutical industry┋Health testing┋Health management┋Chronic disease rehabilitation
242	2020/5/12 20:49:03	279 seconds	WeChat	Fujian Xiamen	female	30–39 years old	City	Personnel from party and government agencies, state agencies, mass organizations and social organizations, enterprises and institutions	College or undergraduate degree	the masses	generally	5-15 days or less	generally	300,000-1 million yuan or less	generally	generally	Not so satisfied	Very dissatisfied	Not so satisfied	Very dissatisfied	Not so satisfied	Not so satisfied	Very unreasonable	1%-5% or less	generally	Generally nervous	Haven't heard of it	Very important	important	generally	5-8 years or less	Adjust diet┋exercise	No	Internet┋Communicate with acquaintances	Difficulty in making appointments┋Fear of receiving wrong or excessive medical treatment	Health care┋Pharmaceutical industry
243	2020/5/12 20:49:22	159 seconds	WeChat	Kunming, Yunnan	female	30–39 years old	City	Teachers and professional technical personnel	Graduate students and above	CPC member	good	15-30 days or less	Never	Below 150,000-300,000 yuan	generally	Not so satisfied	Not so satisfied	generally	generally	Very dissatisfied	Very dissatisfied	Very dissatisfied	Very unreasonable	Not sure	difficult	very nervous	Haven't heard of it	Very important	Don't understand	Don't understand	More than 10 years	sports	other	communicate with acquaintances	Difficulty making an appointment	Healthy elderly care┋Others
244	2020/5/12 20:49:32	305 seconds	WeChat	Fuzhou, Fujian	female	30–39 years old	City	Others (students, military personnel, etc.)	Technical secondary school or high school	the masses	generally	5-15 days or less	Very rarely	Below 80,000-150,000 yuan	Not so satisfied	Very dissatisfied	Not so satisfied	Basically satisfied	Basically satisfied	Not so satisfied	Not so satisfied	Very dissatisfied	Very unreasonable	5%-10% or less	difficult	very nervous	do not know much	Very important	Very important	Agree	1-3 years or less	Adjust diet┋exercise	other	TV┋Internet	High cost ┋ Difficulty in making an appointment ┋ Long queue time ┋ Fear of receiving wrong or excessive medical treatment	Health Test┋Health Management
245	2020/5/12 20:49:46	198 seconds	WeChat	Shanghai-Minhang District	male	30–39 years old	City	Teachers and professional technical personnel	Graduate students and above	CPC member	good	Less than 5 days	generally	300,000-1 million yuan or less	Basically satisfied	Basically satisfied	Basically satisfied	Basically satisfied	Basically satisfied	Basically satisfied	Basically satisfied	Basically satisfied	Basically reasonable	1%-5% or less	Disaster	Generally nervous	Haven't heard of it	Don't understand	important	Strongly Agree	3-5 years or less	Adjust diet┋Exercise┋Consult doctor	arthritis	Listen to doctor’s advice┋Internet┋Communicate with acquaintances	Difficult to make an appointment┋long queue time	Pharmaceutical Industry┋Health Management┋Chronic Disease Rehabilitation
246	2020/5/12 20:50:20	152 seconds	WeChat	Anhui-Bozhou	female	20-29 years old	rural and countryside	Others (students, military personnel, etc.)	College or undergraduate degree	Communist Youth League member	good	5-15 days or less	generally	Below 80,000 yuan	generally	generally	generally	generally	generally	generally	Not so satisfied	generally	generally	1%-5% or less	Disaster	Generally nervous	do not know much	important	important	Agree	3-5 years or less	Adjust diet┋exercise	other	Listen to doctor’s advice┋Internet┋Communicate with acquaintances	High cost┋Fear of receiving wrong or excessive medical treatment	Health care┋Pharmaceutical industry┋Health testing┋Chronic disease rehabilitation
247	2020/5/12 20:50:22	199 seconds	Submit via mobile phone	Henan-Shangqiu	male	20-29 years old	City	Others (students, military personnel, etc.)	College or undergraduate degree	Communist Youth League member	good	5-15 days or less	generally	Below 80,000 yuan	Not so satisfied	Basically satisfied	Basically satisfied	Basically satisfied	very satisfied	Basically satisfied	Basically satisfied	Basically satisfied	generally	1%-5% or less	generally	Not too nervous	basic understanding	important	important	Agree	3-5 years or less	Adjust diet┋exercise┋others	other	Listen to doctor’s advice┋Internet┋Communicate with acquaintances	Difficulty in making an appointment┋Not familiar with the process┋Afraid of receiving wrong or excessive medical treatment	Health care┋Health care products┋Medical tourism┋Sports industry┋Pharmaceutical industry┋Nursing industry┋Health testing
248	2020/5/12 20:50:24	340 seconds	WeChat	Fujian Xiamen	female	20-29 years old	City	Personnel from party and government agencies, state agencies, mass organizations and social organizations, enterprises and institutions	Graduate students and above	Communist Youth League member	very good	Less than 5 days	Very rarely	Below 80,000-150,000 yuan	very satisfied	Basically satisfied	generally	very satisfied	Basically satisfied	Basically satisfied	generally	Very dissatisfied	Not very reasonable	1%-5% or less	Disaster	Not too nervous	do not know much	important	important	Strongly Agree	More than 10 years	Adjust diet┋health products┋consult doctor	Other〖Myopia〗	Listen to doctor’s advice┋Internet┋Communicate with acquaintances	High cost ┋ Difficulty in making an appointment ┋ Long queue time ┋ Not familiar with the process ┋ Fear of receiving wrong or excessive medical treatment	Healthy elderly care┋Health testing┋Health management
249	2020/5/12 20:50:25	229 seconds	WeChat	Beijing-Xicheng District	female	30–39 years old	City	Personnel from party and government agencies, state agencies, mass organizations and social organizations, enterprises and institutions	College or undergraduate degree	CPC member	generally	More than 30 days	generally	Below 150,000-300,000 yuan	Basically satisfied	Basically satisfied	Basically satisfied	Basically satisfied	generally	Not so satisfied	Not so satisfied	generally	generally	1%-5% or less	Not difficult	not nervous	do not know much	important	important	Don't understand	More than 10 years	Adjust your diet┋Exercise┋Health products┋Consult your doctor	other	Listen to doctor’s advice┋Internet┋Communicate with acquaintances	Difficult to make an appointment┋long queue time	Healthy elderly care┋Nursing industry┋Health testing┋Health management┋Chronic disease rehabilitation
250	2020/5/12 20:50:48	615 seconds	WeChat	Shenzhen, Guangdong	male	20-29 years old	City	Business and service industry personnel	College or undergraduate degree	the masses	very good	0 days	Never	300,000-1 million yuan or less	Basically satisfied	Very dissatisfied	Not so satisfied	Not so satisfied	generally	Not so satisfied	generally	Basically satisfied	generally	1%-5% or less	Disaster	very nervous	Haven't heard of it	important	Don't understand	Don't understand	More than 10 years	Adjust diet┋exercise	No	Internet┋Communicate with acquaintances	High cost ┋ Difficulty in making an appointment ┋ Long queue time ┋ Fear of receiving wrong or excessive medical treatment	Healthy elderly care┋Medical tourism┋Sports industry┋Health management
251	2020/5/12 20:50:55	235 seconds	WeChat	Fujian-Zhangzhou	female	20-29 years old	town	Others (students, military personnel, etc.)	College or undergraduate degree	Communist Youth League member	good	5-15 days or less	Very rarely	Below 80,000-150,000 yuan	Basically satisfied	generally	Basically satisfied	generally	generally	generally	Basically satisfied	Basically satisfied	Not very reasonable	Not sure	Disaster	Generally nervous	do not know much	important	important	Disagree	5-8 years or less	Adjust diet┋Exercise┋Consult doctor	Other〖Toothache〗	Listen to doctor’s advice┋TV┋Internet┋Book study┋Communicate with acquaintances	High cost┋Difficult to make an appointment┋Long queue time	Health care┋Health care products┋Pharmaceutical industry┋Nursing industry┋Health testing┋Health management
252	2020/5/12 20:51:00	183 seconds	WeChat	Shanghai-Minhang District	male	20-29 years old	City	Business and service industry personnel	Graduate students and above	Communist Youth League member	good	Less than 5 days	Very rarely	300,000-1 million yuan or less	Basically satisfied	generally	generally	Basically satisfied	generally	Not so satisfied	generally	generally	Not very reasonable	5%-10% or less	Disaster	very nervous	Haven't heard of it	important	Don't understand	Agree	5-8 years or less	Sports┋Health products	No	Listen to doctor’s advice┋Internet┋Communicate with acquaintances	High cost┋Difficult to make an appointment┋Long queue time	Healthy retirement
253	2020/5/12 20:51:03	214 seconds	WeChat	Shanghai-Xuhui District	female	30–39 years old	City	Teachers and professional technical personnel	Graduate students and above	CPC member	very good	5-15 days or less	Never	Below 150,000-300,000 yuan	very satisfied	Not so satisfied	Not so satisfied	Basically satisfied	generally	Very dissatisfied	Not so satisfied	Very dissatisfied	Very unreasonable	More than 10%	difficult	very nervous	do not know much	generally	important	Agree	More than 10 years	Adjust diet┋exercise	other	Internet┋Communicate with acquaintances	Difficulty in making an appointment┋Long queue time┋Fear of receiving wrong or excessive medical treatment	Pharmaceutical Industry┋Health Testing┋Chronic Disease Rehabilitation
254	2020/5/12 20:51:04	186 seconds	WeChat	Fuzhou, Fujian	male	30–39 years old	City	Personnel from party and government agencies, state agencies, mass organizations and social organizations, enterprises and institutions	Graduate students and above	CPC member	good	Less than 5 days	Very rarely	300,000-1 million yuan or less	Basically satisfied	Basically satisfied	Basically satisfied	Basically satisfied	Basically satisfied	Basically satisfied	Basically satisfied	Basically satisfied	Basically reasonable	Less than 1%	generally	Not too nervous	do not know much	important	important	Agree	3-5 years or less	Adjust diet┋exercise	No	Internet┋Book learning┋Communicating with acquaintances	High cost┋Fear of receiving wrong or excessive medical treatment	Healthy elderly care┋nursing industry┋health management
255	2020/5/12 20:51:07	506 seconds	WeChat	Fujian Xiamen	female	30–39 years old	City	Personnel from party and government agencies, state agencies, mass organizations and social organizations, enterprises and institutions	Graduate students and above	the masses	very good	Less than 5 days	Very rarely	Below 150,000-300,000 yuan	Basically satisfied	generally	generally	generally	Not so satisfied	generally	Basically satisfied	Basically satisfied	generally	Less than 1%	Disaster	Generally nervous	Haven't heard of it	Very important	Very important	generally	More than 10 years	Adjust diet┋exercise	No	Listen to doctor’s advice┋Internet┋Communicate with acquaintances	High cost ┋ Difficulty in making appointments ┋ Fear of receiving wrong or excessive medical treatment	Health care┋Pharmaceutical industry┋Health testing
256	2020/5/12 20:51:08	115 seconds	Submit via mobile phone	Henan-Puyang	male	Under 19 years old	town	Others (students, military personnel, etc.)	College or undergraduate degree	Communist Youth League member	good	Less than 5 days	Very rarely	Below 80,000-150,000 yuan	Basically satisfied	Basically satisfied	Basically satisfied	Basically satisfied	Basically satisfied	Basically satisfied	Basically satisfied	Basically satisfied	Basically reasonable	1%-5% or less	generally	Not too nervous	General understanding	important	important	Agree	1-3 years or less	Adjust diet┋Exercise┋Consult doctor	No	Listen to doctor’s advice┋Internet┋Book study┋Communicate with acquaintances	High cost ┋ Difficulty in making an appointment ┋ Long queue time ┋ Not familiar with the process ┋ Fear of receiving wrong or excessive medical treatment ┋ No one to accompany you	Sports Industry┋Health Testing┋Health Management
257	2020/5/12 20:51:20	674 seconds	WeChat	Taiyuan Shanxi	female	40–49 years old	City	Teachers and professional technical personnel	Graduate students and above	other	good	5-15 days or less	generally	Below 150,000-300,000 yuan	Basically satisfied	Not so satisfied	Not so satisfied	generally	Not so satisfied	Not so satisfied	Not so satisfied	Not so satisfied	Not very reasonable	More than 10%	Disaster	Generally nervous	do not know much	Very important	Very important	Agree	Below 8-10 years	Adjust diet┋exercise	other	Listen to doctor’s advice┋Internet┋Communicate with acquaintances	High cost ┋ Difficulty in making an appointment ┋ Long queue time ┋ Fear of receiving wrong or excessive medical treatment	Health care┋Pharmaceutical industry┋Nursing industry┋Health management
258	2020/5/12 20:51:21	260 seconds	WeChat	Guangzhou, Guangdong	male	Over 50 years old	City	Teachers and professional technical personnel	Graduate students and above	CPC member	good	Less than 5 days	Very rarely	300,000-1 million yuan or less	very satisfied	Basically satisfied	Basically satisfied	Basically satisfied	Basically satisfied	Basically satisfied	Basically satisfied	Basically satisfied	Not very reasonable	5%-10% or less	Disaster	Not too nervous	General understanding	Very important	Very important	Strongly Agree	3-5 years or less	Adjust diet┋Exercise┋Consult doctor	hypertension	Listen to doctor’s advice┋Study books┋Communicate with acquaintances	costly	Health care┋Pharmaceutical industry┋Health testing
259	2020/5/12 20:51:55	124 seconds	WeChat	Fuzhou, Fujian	female	20-29 years old	City	Personnel from party and government agencies, state agencies, mass organizations and social organizations, enterprises and institutions	College or undergraduate degree	CPC member	very good	Less than 5 days	Very rarely	300,000-1 million yuan or less	Basically satisfied	Not so satisfied	Not so satisfied	generally	generally	Not so satisfied	generally	Not so satisfied	Not very reasonable	More than 10%	Disaster	Generally nervous	do not know much	important	important	Agree	More than 10 years	Adjust diet┋Exercise┋Consult doctor	No	Listen to doctor’s advice┋Internet┋Book study	High cost ┋ Difficulty in making an appointment ┋ Long queue time ┋ Not familiar with the process ┋ Fear of receiving wrong or excessive medical treatment	Health care┋Pharmaceutical industry┋Nursing industry┋Health testing┋Health management┋Chronic disease rehabilitation
260	2020/5/12 20:52:01	199 seconds	WeChat	Shenzhen, Guangdong	female	20-29 years old	City	Business and service industry personnel	College or undergraduate degree	the masses	very good	5-15 days or less	Very rarely	300,000-1 million yuan or less	generally	generally	generally	Basically satisfied	Basically satisfied	generally	generally	Not so satisfied	generally	More than 10%	Disaster	very nervous	do not know much	important	important	Agree	5-8 years or less	Adjust diet┋exercise	No	Listen to doctor’s advice┋Internet	Difficulty in making an appointment┋Long queue time┋Not familiar with the process┋Afraid of receiving wrong or excessive medical treatment	Health care┋Sports industry┋Nursing industry┋Health management
261	2020/5/12 20:52:07	189 seconds	WeChat	Fuzhou, Fujian	male	30–39 years old	City	Business and service industry personnel	College or undergraduate degree	the masses	good	Less than 5 days	Very rarely	Below 150,000-300,000 yuan	Very dissatisfied	generally	generally	Basically satisfied	Basically satisfied	generally	generally	Basically satisfied	generally	Less than 1%	Disaster	Generally nervous	Haven't heard of it	important	important	Agree	3-5 years or less	sports	Other〖Chronic urticaria〗	communicate with acquaintances	High cost ┋ Difficulty in making an appointment ┋ Long queue time ┋ Fear of receiving wrong or excessive medical treatment	Health care┋Pharmaceutical industry┋Nursing industry┋Health testing┋Health management
262	2020/5/12 20:52:08	167 seconds	WeChat	Fujian-Longyan	male	20-29 years old	City	Personnel from party and government agencies, state agencies, mass organizations and social organizations, enterprises and institutions	College or undergraduate degree	Communist Youth League member	very good	Less than 5 days	Never	Below 150,000-300,000 yuan	Basically satisfied	generally	Not so satisfied	Basically satisfied	Not so satisfied	Not so satisfied	generally	generally	Not very reasonable	5%-10% or less	generally	very nervous	do not know much	important	Very important	Agree	5-8 years or less	Adjust diet┋exercise	No	Listen to doctor’s advice┋Internet	High cost ┋ Long queue time ┋ Fear of receiving wrong or excessive medical treatment	Healthy elderly care┋Health testing┋Health management
263	2020/5/12 20:52:09	866 seconds	WeChat	Fuzhou, Fujian	male	20-29 years old	City	Personnel from party and government agencies, state agencies, mass organizations and social organizations, enterprises and institutions	Graduate students and above	the masses	generally	More than 30 days	generally	300,000-1 million yuan or less	Basically satisfied	generally	generally	Not so satisfied	Not so satisfied	Not so satisfied	Basically satisfied	generally	Not very reasonable	1%-5% or less	difficult	very nervous	do not know much	important	important	Don't understand	3-5 years or less	Adjust diet┋Exercise┋Consult doctor	Other〖Cough〗	Listen to doctor’s advice┋Internet	Long queue times┋Fear of receiving wrong or excessive medical treatment	Health Checkup┋Health Management┋Chronic Disease Rehabilitation
264	2020/5/12 20:52:15	264 seconds	WeChat	Beijing-Xicheng District	female	40–49 years old	City	Personnel from party and government agencies, state agencies, mass organizations and social organizations, enterprises and institutions	College or undergraduate degree	CPC member	generally	15-30 days or less	relatively frequently	Below 80,000-150,000 yuan	Basically satisfied	Not so satisfied	Very dissatisfied	generally	Not so satisfied	Very dissatisfied	Very dissatisfied	Basically satisfied	Very unreasonable	More than 10%	Disaster	Not too nervous	Haven't heard of it	important	Very important	Agree	Below 8-10 years	Adjust diet┋Exercise┋Consult doctor	Arthritis┋Others	Listen to doctor’s advice┋TV┋Internet┋Communicate with acquaintances	High cost┋Difficult to make an appointment┋Long queue time┋No one to accompany you	Health care┋Pharmaceutical industry┋Nursing industry┋Health testing┋Health management┋Chronic disease rehabilitation
265	2020/5/12 20:52:18	129 seconds	WeChat	Fujian Xiamen	female	20-29 years old	City	Personnel from party and government agencies, state agencies, mass organizations and social organizations, enterprises and institutions	Graduate students and above	the masses	good	More than 30 days	generally	300,000-1 million yuan or less	Basically satisfied	Basically satisfied	Basically satisfied	Basically satisfied	Basically satisfied	Basically satisfied	Basically satisfied	generally	very reasonable	1%-5% or less	not difficult at all	Generally nervous	do not know much	Very important	Very important	Strongly Agree	3-5 years or less	Adjust diet┋exercise	other	Internet┋Book Learning	Not familiar with the process	Healthy elderly care┋Health testing┋Health management
266	2020/5/12 20:52:42	134 seconds	WeChat	Wuhan, Hubei	male	20-29 years old	City	Personnel from party and government agencies, state agencies, mass organizations and social organizations, enterprises and institutions	College or undergraduate degree	Communist Youth League member	very good	Less than 5 days	Very rarely	Below 80,000-150,000 yuan	generally	Not so satisfied	Not so satisfied	Not so satisfied	Not so satisfied	Very dissatisfied	Very dissatisfied	generally	Basically reasonable	1%-5% or less	generally	Generally nervous	Haven't heard of it	Very important	Very important	Agree	3-5 years or less	Adjust diet┋Exercise┋Consult doctor	No	communicate with acquaintances	High cost┋Difficult to make an appointment┋Long queue time	Sports industry┋Nursing industry┋Health testing┋Health management
267	2020/5/12 20:52:43	148 seconds	Submit via mobile phone	Henan-Sanmenxia	female	Under 19 years old	City	Others (students, military personnel, etc.)	College or undergraduate degree	Communist Youth League member	very good	Less than 5 days	generally	Below 80,000 yuan	Very dissatisfied	generally	generally	Basically satisfied	very satisfied	Basically satisfied	Basically satisfied	Basically satisfied	Not very reasonable	Not sure	generally	not nervous	Haven't heard of it	important	important	Agree	1-3 years or less	Adjust diet┋Exercise┋Consult doctor	No	Listen to doctor’s advice┋TV┋Internet	High cost ┋ Difficulty in making an appointment ┋ Long queue time ┋ Fear of receiving wrong or excessive medical treatment	Healthy elderly care┋Health testing┋Health management
268	2020/5/12 20:52:46	197 seconds	WeChat	Jiangsu-Huaian	female	30–39 years old	City	Teachers and professional technical personnel	Graduate students and above	CPC member	good	5-15 days or less	Very rarely	Below 150,000-300,000 yuan	Basically satisfied	Basically satisfied	Basically satisfied	Basically satisfied	Basically satisfied	generally	Basically satisfied	Basically satisfied	Basically reasonable	1%-5% or less	generally	Generally nervous	do not know much	Very important	Very important	Agree	3-5 years or less	Adjust your diet┋Exercise┋Health products┋Consult your doctor	No	Listen to doctor’s advice┋TV┋Internet┋Book study┋Communicate with acquaintances	Long queue times┋Fear of receiving wrong or excessive medical treatment	Health care┋Health care products┋Pharmaceutical industry┋Health management
269	2020/5/12 20:52:52	230 seconds	WeChat	Zhejiang-Huzhou	female	20-29 years old	rural and countryside	Others (students, military personnel, etc.)	Technical secondary school or high school	Communist Youth League member	good	5-15 days or less	Never	Below 80,000 yuan	Basically satisfied	Basically satisfied	Basically satisfied	Basically satisfied	Basically satisfied	Basically satisfied	Basically satisfied	Basically satisfied	Basically reasonable	5%-10% or less	Not difficult	Not too nervous	Haven't heard of it	important	important	Don't understand	5-8 years or less	Adjust diet┋exercise	No	Internet┋Communicate with acquaintances	Not familiar with the process	Pharmaceutical industry┋Nursing industry┋Health testing┋Health management
270	2020/5/12 20:53:03	182 seconds	WeChat	Fujian Xiamen	male	20-29 years old	City	Business and service industry personnel	Graduate students and above	Communist Youth League member	very good	5-15 days or less	Never	More than 1 million yuan	very satisfied	Basically satisfied	Basically satisfied	Basically satisfied	Basically satisfied	Basically satisfied	Basically satisfied	Basically satisfied	Basically reasonable	Less than 1%	generally	not nervous	do not know much	important	important	Agree	5-8 years or less	Adjust diet┋exercise	No	Internet┋Book learning┋Communicating with acquaintances	Difficult to make an appointment┋Long queue time┋Not familiar with the process	Health care┋Health products┋Nursing industry┋Health testing┋Health management┋Chronic disease rehabilitation
271	2020/5/12 20:53:11	217 seconds	Submit via mobile phone	Henan-Xinyang	female	20-29 years old	City	Others (students, military personnel, etc.)	College or undergraduate degree	Communist Youth League member	good	15-30 days or less	generally	Below 150,000-300,000 yuan	generally	generally	generally	Basically satisfied	generally	generally	generally	generally	generally	Not sure	generally	Not too nervous	General understanding	important	important	generally	Below 8-10 years	Adjust diet┋Exercise┋Consult doctor	Arthritis┋Others	Listen to your doctor's advice	High cost ┋ Long queue time ┋ Not familiar with the process ┋ Fear of receiving wrong or excessive medical treatment	Health care┋Health care products┋Pharmaceutical industry┋Nursing industry┋Health testing┋Health management┋Chronic disease rehabilitation
272	2020/5/12 20:53:15	153 seconds	WeChat	Beijing Haidian District	male	20-29 years old	City	Business and service industry personnel	Graduate students and above	the masses	good	Less than 5 days	Never	300,000-1 million yuan or less	Basically satisfied	Basically satisfied	Basically satisfied	very satisfied	very satisfied	Basically satisfied	Not so satisfied	Basically satisfied	Basically reasonable	Less than 1%	generally	Not too nervous	General understanding	important	important	Agree	5-8 years or less	Adjust diet┋exercise	No	Listen to doctor’s advice┋Internet┋Book study	Fear of receiving wrong or overly medical treatment	Healthy Elderly Care┋Health Management
273	2020/5/12 20:53:16	386 seconds	WeChat	Shaanxi-Xi'an	female	20-29 years old	City	Teachers and professional technical personnel	Graduate students and above	CPC member	good	5-15 days or less	generally	Below 80,000-150,000 yuan	Basically satisfied	Basically satisfied	generally	very satisfied	generally	generally	Basically satisfied	Basically satisfied	generally	Less than 1%	Not difficult	Generally nervous	do not know much	Very important	Very important	Agree	5-8 years or less	Adjust diet┋exercise┋health products	Other〖cervical vertebra〗	Listen to doctor’s advice┋Internet┋Communicate with acquaintances	Long queue times┋Fear of receiving wrong or excessive medical treatment	Health Checkup┋Health Management┋Chronic Disease Rehabilitation
274	2020/5/12 20:53:19	166 seconds	WeChat	Liaoning-Tieling	female	Under 19 years old	City	Others (students, military personnel, etc.)	College or undergraduate degree	Communist Youth League member	good	15-30 days or less	Never	Below 150,000-300,000 yuan	generally	generally	generally	Not so satisfied	Not so satisfied	Very dissatisfied	generally	generally	Not very reasonable	Less than 1%	Not difficult	Generally nervous	Haven't heard of it	important	important	Strongly Agree	5-8 years or less	Adjust diet┋Exercise┋Consult doctor	No	Listen to doctor’s advice┋TV┋Internet┋Book study┋Communicate with acquaintances	Unfamiliar with the process┋Afraid of receiving errors or over-medication	Health care┋Health care products┋Medical tourism┋Pharmaceutical industry┋Nursing industry┋Health testing┋Health management┋Chronic disease rehabilitation
275	2020/5/12 20:53:24	256 seconds	WeChat	Quanzhou, Fujian	male	30–39 years old	City	Business and service industry personnel	Graduate students and above	CPC member	very good	Less than 5 days	generally	300,000-1 million yuan or less	Basically satisfied	generally	generally	Basically satisfied	generally	generally	generally	Basically satisfied	generally	5%-10% or less	Disaster	Generally nervous	do not know much	Very important	important	Agree	5-8 years or less	Adjust diet┋exercise	No	Listen to doctor’s advice┋Internet┋Book study	High cost┋Fear of receiving wrong or excessive medical treatment	Health care┋Pharmaceutical industry┋Nursing industry┋Health testing
276	2020/5/12 20:53:41	217 seconds	WeChat	Fujian Xiamen	male	20-29 years old	City	Personnel from party and government agencies, state agencies, mass organizations and social organizations, enterprises and institutions	College or undergraduate degree	the masses	very good	5-15 days or less	Very rarely	Below 150,000-300,000 yuan	generally	generally	generally	generally	Not so satisfied	Not so satisfied	Not so satisfied	Not so satisfied	Not very reasonable	1%-5% or less	Disaster	Generally nervous	do not know much	generally	important	Agree	Below 8-10 years	Adjust diet┋exercise	No	Internet┋Book learning┋Communicating with acquaintances	High cost ┋ Difficulty in making an appointment ┋ Long queue time ┋ Not familiar with the process ┋ Fear of receiving wrong or excessive medical treatment	Pharmaceutical Industry┋Health Testing┋Health Management
277	2020/5/12 20:53:48	151 seconds	WeChat	Shandong-Binzhou	female	20-29 years old	City	Others (students, military personnel, etc.)	Graduate students and above	Communist Youth League member	good	More than 30 days	generally	Below 80,000-150,000 yuan	Basically satisfied	Basically satisfied	Basically satisfied	Basically satisfied	Basically satisfied	Basically satisfied	Basically satisfied	Basically satisfied	generally	1%-5% or less	generally	Generally nervous	General understanding	important	important	Agree	3-5 years or less	Adjust your diet┋Exercise┋Health products┋Consult your doctor	Other〖facial paralysis〗	Listen to your doctor's advice	High cost┋Difficult to make an appointment┋Long queue time	Health care┋Health care products┋Pharmaceutical industry┋Nursing industry┋Health testing┋Health management┋Chronic disease rehabilitation
278	2020/5/12 20:53:49	217 seconds	WeChat	Hebei-Zhangjiakou	female	20-29 years old	rural and countryside	Others (students, military personnel, etc.)	College or undergraduate degree	Communist Youth League member	generally	5-15 days or less	Very rarely	Below 80,000 yuan	generally	generally	generally	Basically satisfied	generally	generally	generally	Basically satisfied	generally	5%-10% or less	generally	Generally nervous	Haven't heard of it	important	Don't understand	generally	5-8 years or less	Adjust diet┋exercise	other	internet	High cost┋Difficult to make an appointment┋Long queue time	Medical Tourism┋Health Testing
279	2020/5/12 20:54:16	424 seconds	WeChat	Guizhou-Zunyi	male	40–49 years old	City	Teachers and professional technical personnel	College or undergraduate degree	the masses	good	0 days	generally	300,000-1 million yuan or less	Basically satisfied	Basically satisfied	generally	Basically satisfied	Basically satisfied	Not so satisfied	generally	Basically satisfied	generally	1%-5% or less	Disaster	Generally nervous	basic understanding	Very important	Very important	Agree	3-5 years or less	Adjust diet┋exercise	Hypertension┋Others	Listen to doctor’s advice┋Book study	High cost┋Fear of receiving wrong or excessive medical treatment┋No one to accompany you	Health care┋Pharmaceutical industry┋Nursing industry┋Health management
280	2020/5/12 20:54:26	468 seconds	WeChat	Chongqing-Nan'an District	male	40–49 years old	City	Teachers and professional technical personnel	Graduate students and above	CPC member	good	5-15 days or less	generally	300,000-1 million yuan or less	very satisfied	Basically satisfied	Basically satisfied	Basically satisfied	Basically satisfied	Basically satisfied	Basically satisfied	Basically satisfied	Basically reasonable	Less than 1%	Disaster	Generally nervous	basic understanding	Very important	important	generally	3-5 years or less	Adjust diet┋exercise	Other〖Stomach problems/stones〗	Listen to doctor’s advice┋Internet┋Communicate with acquaintances	Difficult to make an appointment┋long queue time	Healthy elderly care┋Medical tourism┋Health testing┋Health management┋Chronic disease rehabilitation
281	2020/5/12 20:54:28	618 seconds	WeChat	Fujian Xiamen	male	30–39 years old	rural and countryside	Teachers and professional technical personnel	Graduate students and above	other	generally	15-30 days or less	relatively frequently	300,000-1 million yuan or less	generally	generally	generally	generally	generally	Not so satisfied	Basically satisfied	Basically satisfied	generally	1%-5% or less	generally	Generally nervous	do not know much	Very important	Very important	Agree	5-8 years or less	sports	Other〖Gastroenteritis〗	communicate with acquaintances	Fear of receiving wrong or overly medical treatment	Health Management┋Chronic Disease Rehabilitation
282	2020/5/12 20:54:45	377 seconds	WeChat	Taiyuan Shanxi	female	Over 50 years old	City	Teachers and professional technical personnel	College or undergraduate degree	the masses	good	5-15 days or less	Very rarely	Below 150,000-300,000 yuan	very satisfied	generally	generally	Basically satisfied	Basically satisfied	generally	generally	generally	generally	1%-5% or less	Disaster	Generally nervous	do not know much	generally	Don't understand	Don't understand	Below 8-10 years	Adjust diet┋exercise┋health products	Others〖High triglycerides〗	internet	Fear of receiving wrong or overly medical treatment	Health care┋Health care products┋Pharmaceutical industry┋Nursing industry
283	2020/5/12 20:54:47	1316 seconds	WeChat	Fujian Xiamen	male	40–49 years old	City	Teachers and professional technical personnel	College or undergraduate degree	CPC member	have a chronic disease	Less than 5 days	generally	Below 150,000-300,000 yuan	Basically satisfied	Basically satisfied	Basically satisfied	very satisfied	Basically satisfied	Basically satisfied	Basically satisfied	Basically satisfied	Basically reasonable	1%-5% or less	generally	Not too nervous	basic understanding	Very important	Very important	Agree	3-5 years or less	Adjust diet┋exercise	Arthritis┋Diabetes	internet	Difficulty in making appointments┋Fear of receiving wrong or excessive medical treatment	Health care┋Pharmaceutical industry┋Health management┋Chronic disease rehabilitation
284	2020/5/12 20:54:53	422 seconds	WeChat	Taiyuan Shanxi	female	40–49 years old	City	Personnel from party and government agencies, state agencies, mass organizations and social organizations, enterprises and institutions	College or undergraduate degree	the masses	good	0 days	Very rarely	Below 150,000-300,000 yuan	generally	Not so satisfied	Not so satisfied	generally	generally	Not so satisfied	Not so satisfied	Not so satisfied	Not very reasonable	More than 10%	difficult	Generally nervous	do not know much	generally	generally	Agree	More than 10 years	Adjust diet┋exercise┋health products	No	Internet┋Communicate with acquaintances	High cost ┋ Difficulty in making an appointment ┋ Long queue time ┋ Not familiar with the process ┋ Fear of receiving wrong or excessive medical treatment	Health care┋Health products┋Health testing┋Health management
285	2020/5/12 20:55:03	175 seconds	WeChat	Shanghai Pudong New Area	female	30–39 years old	City	Business and service industry personnel	Graduate students and above	the masses	good	Less than 5 days	relatively frequently	More than 1 million yuan	Basically satisfied	Basically satisfied	Basically satisfied	very satisfied	Basically satisfied	Basically satisfied	Basically satisfied	Basically satisfied	Basically reasonable	1%-5% or less	generally	not nervous	do not know much	Very important	important	Agree	3-5 years or less	Adjust diet┋exercise┋health products	Other〖cervical vertebra〗	Listen to doctor’s advice┋Internet┋Communicate with acquaintances	Difficulty in making an appointment┋Long queue time┋Not familiar with the process┋Afraid of receiving wrong or excessive medical treatment	Health care┋Health care products┋Sports industry┋Pharmaceutical industry┋Nursing industry┋Health testing┋Health management
286	2020/5/12 20:55:39	362 seconds	WeChat	Chongqing-High-tech Zone	female	30–39 years old	City	Teachers and professional technical personnel	Graduate students and above	CPC member	very good	Less than 5 days	Very rarely	Below 80,000-150,000 yuan	very satisfied	generally	generally	generally	generally	Not so satisfied	generally	generally	generally	Not sure	generally	not nervous	do not know much	important	important	Agree	3-5 years or less	Adjust diet┋exercise	No	Listen to doctor’s advice┋Internet	Difficult to make an appointment┋long queue time	Healthy elderly care┋Health management┋Chronic disease rehabilitation
287	2020/5/12 20:55:47	219 seconds	WeChat	Heilongjiang-Daqing	male	30–39 years old	City	Teachers and professional technical personnel	Graduate students and above	CPC member	very good	5-15 days or less	Very rarely	Below 80,000-150,000 yuan	Basically satisfied	Basically satisfied	Basically satisfied	very satisfied	Basically satisfied	generally	Basically satisfied	Basically satisfied	generally	More than 10%	difficult	Generally nervous	do not know much	important	Very important	generally	5-8 years or less	Adjust diet┋exercise	No	Listen to doctor’s advice┋Internet	High cost┋Difficult to make an appointment┋Long queue time	Health care┋Pharmaceutical industry┋Health testing┋Health management
288	2020/5/12 20:56:15	170 seconds	WeChat	Quanzhou, Fujian	male	40–49 years old	City	Personnel from party and government agencies, state agencies, mass organizations and social organizations, enterprises and institutions	Graduate students and above	other	very good	Less than 5 days	Never	Below 80,000-150,000 yuan	Basically satisfied	Basically satisfied	Basically satisfied	Basically satisfied	Basically satisfied	Basically satisfied	Basically satisfied	Basically satisfied	Basically reasonable	5%-10% or less	generally	Not too nervous	do not know much	important	important	generally	3-5 years or less	Adjust diet┋health products	hypertension	Listen to doctor’s advice┋Internet┋Communicate with acquaintances	Long queue time┋Not familiar with the process	Health care┋Pharmaceutical industry┋Nursing industry
289	2020/5/12 20:56:26	354 seconds	WeChat	Henan-Zhoukou	female	40–49 years old	City	Teachers and professional technical personnel	Graduate students and above	the masses	good	15-30 days or less	Very rarely	Below 150,000-300,000 yuan	very satisfied	Basically satisfied	generally	very satisfied	Basically satisfied	generally	very satisfied	Basically satisfied	Basically reasonable	1%-5% or less	Disaster	Not too nervous	do not know much	generally	unimportant	Disagree	3-5 years or less	Adjust your diet┋Exercise┋Health products┋Consult your doctor	No	Internet┋Communicate with acquaintances	High cost┋Difficult to make an appointment┋Long queue time┋Unfamiliar with the process	Healthy elderly care┋Health testing┋Chronic disease rehabilitation
290	2020/5/12 20:57:04	272 seconds	WeChat	Fujian Xiamen	female	40–49 years old	City	Personnel from party and government agencies, state agencies, mass organizations and social organizations, enterprises and institutions	Graduate students and above	CPC member	good	Less than 5 days	Very rarely	Below 150,000-300,000 yuan	Basically satisfied	Basically satisfied	Basically satisfied	Basically satisfied	Basically satisfied	Not so satisfied	Basically satisfied	generally	Basically reasonable	1%-5% or less	Not difficult	Generally nervous	do not know much	Very important	Very important	generally	1-3 years or less	Adjust diet┋Exercise┋Consult doctor	No	Listen to doctor’s advice┋Internet┋Communicate with acquaintances	Fear of receiving wrong or overly medical treatment	Health care┋Nursing industry┋Health testing
291	2020/5/12 20:57:07	485 seconds	Submit via mobile phone	Henan-Hebi	female	Under 19 years old	City	Others (students, military personnel, etc.)	College or undergraduate degree	Communist Youth League member	very good	0 days	Very rarely	Below 80,000 yuan	Basically satisfied	very satisfied	very satisfied	very satisfied	very satisfied	very satisfied	very satisfied	very satisfied	generally	Less than 1%	generally	Not too nervous	do not know much	Don't understand	Don't understand	Don't understand	1-3 years or less	Adjust diet┋Exercise┋Consult doctor	No	Listen to your doctor's advice	High cost ┋ Long queue time ┋ Not familiar with the process ┋ Fear of receiving wrong or excessive medical treatment	Health Test┋Health Management
292	2020/5/12 20:57:19	157 seconds	WeChat	Shanxi-Changzhi	female	20-29 years old	town	Others (students, military personnel, etc.)	Graduate students and above	Communist Youth League member	very good	More than 30 days	generally	Below 80,000 yuan	Basically satisfied	generally	generally	generally	generally	generally	generally	Not so satisfied	generally	5%-10% or less	Disaster	Not too nervous	Haven't heard of it	important	Very important	Agree	1-3 years or less	Adjust diet┋health products┋consult doctor	No	Listen to doctor’s advice┋Communicate with acquaintances	Difficult to make an appointment┋Not familiar with the process	Health products┋Medical tourism┋Pharmaceutical industry
293	2020/5/12 20:57:35	165 seconds	WeChat	Shenzhen, Guangdong	female	20-29 years old	City	Personnel from party and government agencies, state agencies, mass organizations and social organizations, enterprises and institutions	Graduate students and above	the masses	very good	5-15 days or less	generally	Below 150,000-300,000 yuan	Basically satisfied	generally	generally	Basically satisfied	generally	Not so satisfied	Basically satisfied	Not so satisfied	generally	1%-5% or less	difficult	Generally nervous	do not know much	important	Very important	Agree	3-5 years or less	Adjust diet┋exercise	Other〖Stomach disease〗	Listen to doctor’s advice┋Internet	High cost ┋ Difficulty in making an appointment ┋ Long queue time ┋ Fear of receiving wrong or excessive medical treatment	Pharmaceutical industry┋Nursing industry┋Health testing
294	2020/5/12 20:57:37	173 seconds	WeChat	Shaoxing, Zhejiang	female	20-29 years old	town	Others (students, military personnel, etc.)	College or undergraduate degree	Communist Youth League member	generally	5-15 days or less	Never	Below 80,000-150,000 yuan	Not so satisfied	Not so satisfied	Not so satisfied	generally	Not so satisfied	generally	Not so satisfied	generally	generally	1%-5% or less	difficult	very nervous	do not know much	Very important	Very important	Agree	More than 10 years	Adjust your diet┋Exercise┋Health products┋Consult your doctor	No	Listen to doctor’s advice┋Internet┋Book study	High cost┋Difficult to make an appointment┋Long queue time┋Unfamiliar with the process	health management
295	2020/5/12 20:57:45	150 seconds	WeChat	Jiangxi-Jiujiang	female	20-29 years old	City	Others (students, military personnel, etc.)	College or undergraduate degree	Communist Youth League member	very good	5-15 days or less	Very rarely	Below 80,000-150,000 yuan	very satisfied	Basically satisfied	Basically satisfied	Basically satisfied	Basically satisfied	Not so satisfied	generally	generally	generally	1%-5% or less	Disaster	not nervous	do not know much	important	Very important	generally	3-5 years or less	Adjust diet┋exercise	No	Listen to doctor’s advice┋Internet┋Book study	High cost ┋ Difficulty in making an appointment ┋ Long queue time ┋ Fear of receiving wrong or excessive medical treatment	Medical Tourism┋Health Testing┋Health Management
296	2020/5/12 20:57:57	1226 seconds	WeChat	Anhui-Huangshan	female	20-29 years old	City	Others (students, military personnel, etc.)	College or undergraduate degree	Communist Youth League member	generally	5-15 days or less	Very rarely	Below 80,000-150,000 yuan	Basically satisfied	Not so satisfied	Not so satisfied	generally	Basically satisfied	Basically satisfied	Not so satisfied	generally	Not very reasonable	5%-10% or less	Disaster	very nervous	Haven't heard of it	important	generally	generally	3-5 years or less	Adjust diet┋exercise	other	Internet┋Book Learning	High cost┋Fear of receiving wrong or excessive medical treatment	Medical Tourism┋Nursing Industry┋Health Management
297	2020/5/12 20:58:07	251 seconds	WeChat	Kunming, Yunnan	male	30–39 years old	City	Teachers and professional technical personnel	Graduate students and above	CPC member	good	Less than 5 days	Very rarely	300,000-1 million yuan or less	Basically satisfied	Basically satisfied	Basically satisfied	Basically satisfied	Basically satisfied	Basically satisfied	Basically satisfied	Basically satisfied	generally	1%-5% or less	Disaster	Not too nervous	Haven't heard of it	important	Very important	Agree	5-8 years or less	Sports┋Health products	No	Listen to doctor’s advice┋Internet	High cost┋Difficult to make an appointment┋Long queue time	Pharmaceutical Industry┋Health Management
298	2020/5/12 20:58:32	364 seconds	WeChat	Fujian Xiamen	male	20-29 years old	City	Business and service industry personnel	Graduate students and above	CPC member	very good	Less than 5 days	Very rarely	Below 150,000-300,000 yuan	Basically satisfied	Not so satisfied	generally	Basically satisfied	Not so satisfied	Not so satisfied	Not so satisfied	Not so satisfied	Not very reasonable	1%-5% or less	difficult	Generally nervous	do not know much	Very important	important	Agree	More than 10 years	Adjust diet┋exercise	No	Internet┋Book learning┋Communicating with acquaintances	High cost ┋ Difficulty in making an appointment ┋ Long queue time ┋ Not familiar with the process ┋ Fear of receiving wrong or excessive medical treatment	Sports Industry┋Health Testing┋Health Management┋Chronic Disease Rehabilitation
299	2020/5/12 20:58:36	247 seconds	WeChat	Guangdong-Foshan	male	30–39 years old	City	Personnel from party and government agencies, state agencies, mass organizations and social organizations, enterprises and institutions	Graduate students and above	the masses	very good	Less than 5 days	Never	300,000-1 million yuan or less	Not so satisfied	Very dissatisfied	Very dissatisfied	Very dissatisfied	Not so satisfied	Very dissatisfied	generally	generally	Very unreasonable	Less than 1%	generally	very nervous	Haven't heard of it	generally	Very important	Strongly Agree	More than 10 years	Adjust diet┋Exercise┋Consult doctor	No	Internet┋Communicate with acquaintances	High cost┋Fear of receiving wrong or excessive medical treatment	Pharmaceutical industry
300	2020/5/12 20:58:42	519 seconds	WeChat	Jiangsu-Lianyungang	male	40–49 years old	town	Personnel from party and government agencies, state agencies, mass organizations and social organizations, enterprises and institutions	College or undergraduate degree	CPC member	very good	5-15 days or less	generally	Below 80,000-150,000 yuan	very satisfied	Basically satisfied	Basically satisfied	generally	generally	Not so satisfied	generally	Basically satisfied	Basically reasonable	5%-10% or less	Disaster	Generally nervous	basic understanding	Very important	Very important	Agree	1-3 years or less	Adjust diet┋exercise	No	Internet┋Book Learning	Fear of receiving wrong or overly medical treatment	Health care┋Pharmaceutical industry┋Health testing┋Health management┋Chronic disease rehabilitation
301	2020/5/12 20:59:01	230 seconds	WeChat	Shenzhen, Guangdong	female	20-29 years old	City	Business and service industry personnel	Graduate students and above	CPC member	very good	Less than 5 days	generally	300,000-1 million yuan or less	very satisfied	generally	Basically satisfied	very satisfied	generally	Basically satisfied	generally	Not so satisfied	Not very reasonable	1%-5% or less	Disaster	very nervous	General understanding	important	Very important	Agree	3-5 years or less	Adjust your diet┋Exercise┋Health products┋Consult your doctor	No	Internet┋Book learning┋Communicating with acquaintances	Difficulty in making an appointment┋Long queue time┋Fear of receiving wrong or excessive medical treatment	Health care┋Health products┋Health testing┋Health management
302	2020/5/12 20:59:31	206 seconds	WeChat	Shanghai-Songjiang District	male	30–39 years old	City	Teachers and professional technical personnel	Graduate students and above	CPC member	good	5-15 days or less	Very rarely	300,000-1 million yuan or less	very satisfied	generally	generally	generally	Basically satisfied	Basically satisfied	Basically satisfied	Basically satisfied	generally	Less than 1%	Disaster	Generally nervous	do not know much	Very important	Very important	Disagree	3-5 years or less	Adjust diet┋Exercise┋Consult doctor	Heart disease┋High blood pressure	Listen to doctor’s advice┋Internet┋Communicate with acquaintances	Long queue time	Health care┋Sports industry┋Pharmaceutical industry┋Nursing industry┋Health testing┋Health management
303	2020/5/12 20:59:36	186 seconds	WeChat	Fujian Xiamen	female	20-29 years old	City	Business and service industry personnel	College or undergraduate degree	CPC member	very good	5-15 days or less	Very rarely	Below 150,000-300,000 yuan	generally	generally	Basically satisfied	Basically satisfied	Not so satisfied	Not so satisfied	Not so satisfied	Basically satisfied	generally	1%-5% or less	generally	Generally nervous	do not know much	Don't understand	Don't understand	Disagree	5-8 years or less	Adjust diet┋exercise┋health products	No	Listen to doctor’s advice┋TV┋Internet	High cost┋Fear of receiving wrong or excessive medical treatment	Health care┋Pharmaceutical industry┋Nursing industry┋Health testing┋Chronic disease rehabilitation
304	2020/5/12 20:59:39	277 seconds	WeChat	Hangzhou, Zhejiang	female	20-29 years old	City	Business and service industry personnel	Graduate students and above	CPC member	good	5-15 days or less	Very rarely	Below 150,000-300,000 yuan	Basically satisfied	Basically satisfied	Not so satisfied	Basically satisfied	Basically satisfied	Basically satisfied	generally	very satisfied	Basically reasonable	Less than 1%	Not difficult	Generally nervous	do not know much	Very important	Very important	Strongly Agree	1-3 years or less	Adjust diet┋Exercise┋Others〖Go to bed early and get up early〗	Other〖Stomach disease〗	Listen to doctor’s advice┋Internet	Others〖Zhejiang has a policy of limiting the use of medical insurance for 6 months〗	Pharmaceutical industry┋Nursing industry┋Health testing┋Health management┋Chronic disease rehabilitation
305	2020/5/12 20:59:47	211 seconds	WeChat	Fujian Xiamen	male	30–39 years old	City	Personnel from party and government agencies, state agencies, mass organizations and social organizations, enterprises and institutions	College or undergraduate degree	CPC member	good	5-15 days or less	Very rarely	300,000-1 million yuan or less	Basically satisfied	Basically satisfied	Basically satisfied	Basically satisfied	Basically satisfied	generally	Basically satisfied	Basically satisfied	Basically reasonable	Less than 1%	generally	Generally nervous	basic understanding	important	important	Agree	1-3 years or less	sports	No	TV┋Internet	Difficult to make an appointment┋long queue time	Health care┋Medical tourism┋Sports industry
306	2020/5/12 20:59:52	349 seconds	WeChat	Chongqing-Jiangbei District	female	20-29 years old	City	Others (students, military personnel, etc.)	College or undergraduate degree	Communist Youth League member	generally	15-30 days or less	Never	Below 80,000 yuan	Basically satisfied	generally	generally	generally	generally	generally	generally	generally	generally	Not sure	generally	very nervous	do not know much	Very important	important	Agree	3-5 years or less	Adjust diet┋Exercise┋Consult doctor	No	Listen to doctor’s advice┋TV┋Internet┋Book study┋Communicate with acquaintances	High cost ┋ Difficulty in making an appointment ┋ Long queue time ┋ Not familiar with the process ┋ Fear of receiving wrong or excessive medical treatment	Healthy retirement
307	2020/5/12 20:59:57	186 seconds	WeChat	Beijing Haidian District	female	30–39 years old	City	Personnel from party and government agencies, state agencies, mass organizations and social organizations, enterprises and institutions	Graduate students and above	the masses	very good	Less than 5 days	relatively frequently	300,000-1 million yuan or less	very satisfied	Basically satisfied	Basically satisfied	Basically satisfied	Basically satisfied	generally	Basically satisfied	Basically satisfied	Basically reasonable	Less than 1%	generally	Generally nervous	do not know much	Very important	Very important	Agree	3-5 years or less	Adjust diet	No	Listen to doctor’s advice┋Internet┋Book study	Fear of receiving wrong or overly medical treatment	Health care┋Pharmaceutical industry┋Nursing industry┋Health testing
308	2020/5/12 21:00:04	168 seconds	WeChat	Shanghai Pudong New Area	female	20-29 years old	City	Teachers and professional technical personnel	Graduate students and above	CPC member	very good	Less than 5 days	relatively frequently	Below 150,000-300,000 yuan	Basically satisfied	Basically satisfied	Basically satisfied	Basically satisfied	Basically satisfied	Basically satisfied	Basically satisfied	Basically satisfied	Basically reasonable	More than 10%	generally	Generally nervous	basic understanding	Very important	Very important	Strongly Agree	3-5 years or less	Adjust your diet┋Exercise┋Health products┋Consult your doctor	heart disease	Listen to doctor’s advice┋Internet┋Book study	High cost┋difficult to make an appointment	Health care┋Health care products┋Medical tourism┋Pharmaceutical industry┋Health testing┋Health management
309	2020/5/12 21:00:34	209 seconds	WeChat	Fujian Xiamen	female	20-29 years old	City	Personnel from party and government agencies, state agencies, mass organizations and social organizations, enterprises and institutions	Graduate students and above	CPC member	generally	Less than 5 days	Never	300,000-1 million yuan or less	generally	Basically satisfied	Basically satisfied	Basically satisfied	Basically satisfied	Not so satisfied	Not so satisfied	Basically satisfied	Basically reasonable	1%-5% or less	Not difficult	Not too nervous	Haven't heard of it	important	important	Strongly Agree	3-5 years or less	Adjust diet┋Exercise┋Consult doctor	No	Listen to your doctor's advice	Long queue time	Healthy elderly care┋Health testing┋Health management┋Chronic disease rehabilitation
310	2020/5/12 21:00:41	311 seconds	Submit via mobile phone	Anhui-Liu'an	female	20-29 years old	City	Others (students, military personnel, etc.)	College or undergraduate degree	Communist Youth League member	good	More than 30 days	Very rarely	Below 80,000 yuan	Basically satisfied	generally	Basically satisfied	very satisfied	generally	Basically satisfied	Basically satisfied	Basically satisfied	Not very reasonable	1%-5% or less	generally	very nervous	Haven't heard of it	Very important	Very important	Strongly Agree	Below 8-10 years	Adjust your diet┋Consult your doctor	other	Listen to doctor’s advice┋Internet┋Communicate with acquaintances	High cost┋Fear of receiving wrong or excessive medical treatment	Health care┋Pharmaceutical industry┋Health testing
311	2020/5/12 21:00:53	163 seconds	WeChat	Lanzhou	male	30–39 years old	City	Teachers and professional technical personnel	Graduate students and above	CPC member	very good	Less than 5 days	generally	Below 150,000-300,000 yuan	very satisfied	Basically satisfied	Basically satisfied	very satisfied	Basically satisfied	generally	generally	Basically satisfied	Basically reasonable	5%-10% or less	generally	Generally nervous	General understanding	Very important	important	Agree	3-5 years or less	Adjust diet┋exercise┋health products	No	Listen to doctor’s advice┋Internet	Fear of receiving wrong or overly medical treatment	Healthy retirement
312	2020/5/12 21:00:53	521 seconds	WeChat	Guangxi-Nanning	male	40–49 years old	City	Teachers and professional technical personnel	Graduate students and above	CPC member	good	15-30 days or less	generally	Below 150,000-300,000 yuan	very satisfied	Basically satisfied	Basically satisfied	very satisfied	generally	Basically satisfied	Basically satisfied	Basically satisfied	Basically reasonable	More than 10%	Disaster	Not too nervous	General understanding	important	Very important	Agree	3-5 years or less	Adjust diet┋Exercise┋Consult doctor	other	Listen to doctor’s advice┋TV┋Internet┋Book study┋Communicate with acquaintances	High cost┋Fear of receiving wrong or excessive medical treatment	Healthy elderly care┋Health testing┋Health management┋Chronic disease rehabilitation
313	2020/5/12 21:02:01	241 seconds	WeChat	Changsha, Hunan	male	30–39 years old	City	Personnel from party and government agencies, state agencies, mass organizations and social organizations, enterprises and institutions	Graduate students and above	CPC member	good	5-15 days or less	Very rarely	300,000-1 million yuan or less	generally	generally	Not so satisfied	generally	Very dissatisfied	Not so satisfied	Not so satisfied	generally	generally	More than 10%	Disaster	Not too nervous	General understanding	important	Very important	Strongly Agree	5-8 years or less	Adjust your diet┋Exercise┋Health products┋Consult your doctor	No	Listen to doctor’s advice┋TV┋Internet┋Book study┋Communicate with acquaintances	High cost ┋ Difficulty in making an appointment ┋ Long queue time ┋ Fear of receiving wrong or excessive medical treatment	Medical Tourism┋Pharmaceutical Industry┋Health Testing┋Chronic Disease Rehabilitation
314	2020/5/12 21:02:07	223 seconds	WeChat	Tianjin-Nankai District	male	40–49 years old	City	Teachers and professional technical personnel	Graduate students and above	CPC member	generally	15-30 days or less	Never	300,000-1 million yuan or less	Basically satisfied	Very dissatisfied	Not so satisfied	Not so satisfied	Basically satisfied	generally	Basically satisfied	Very dissatisfied	generally	Not sure	difficult	very nervous	do not know much	important	Very important	generally	3-5 years or less	Adjust diet	Arthritis┋Hypertension	internet	Difficult to make an appointment┋Not familiar with the process┋No one to accompany you	Healthy retirement
315	2020/5/12 21:02:48	141 seconds	WeChat	Hebei Baoding	female	20-29 years old	town	Teachers and professional technical personnel	Graduate students and above	CPC member	very good	5-15 days or less	Very rarely	Below 150,000-300,000 yuan	very satisfied	very satisfied	very satisfied	Basically satisfied	very satisfied	generally	generally	generally	generally	1%-5% or less	generally	not nervous	Haven't heard of it	Don't understand	Very important	Disagree	3-5 years or less	do nothing	No	internet	Difficult to make an appointment┋long queue time	Health care┋Pharmaceutical industry
316	2020/5/12 21:03:50	176 seconds	WeChat	Zhengzhou, Henan	male	40–49 years old	City	Teachers and professional technical personnel	Graduate students and above	CPC member	good	15-30 days or less	generally	Below 150,000-300,000 yuan	very satisfied	very satisfied	very satisfied	very satisfied	Basically satisfied	Basically satisfied	Basically satisfied	very satisfied	Basically reasonable	1%-5% or less	Not difficult	not nervous	General understanding	important	important	Agree	1-3 years or less	Adjust diet┋exercise	other	Internet┋Communicate with acquaintances	No one to accompany you	Healthy elderly care┋Medical tourism
317	2020/5/12 21:03:57	292 seconds	WeChat	Kowloon, Hong Kong	male	Over 50 years old	City	Teachers and professional technical personnel	Graduate students and above	the masses	very good	Less than 5 days	Never	More than 1 million yuan	very satisfied	Basically satisfied	Not so satisfied	Basically satisfied	generally	Not so satisfied	Basically satisfied	generally	Not very reasonable	1%-5% or less	Not difficult	Not too nervous	Haven't heard of it	important	important	Agree	5-8 years or less	Adjust diet┋exercise┋health products	No	Listen to doctor’s advice┋TV┋Internet┋Communicate with acquaintances	Fear of receiving wrong or overly medical treatment	Healthy and elderly care┋health products
318	2020/5/12 21:04:22	138 seconds	WeChat	Heilongjiang-Daqing	male	40–49 years old	City	Personnel from party and government agencies, state agencies, mass organizations and social organizations, enterprises and institutions	Graduate students and above	CPC member	very good	5-15 days or less	very often	Below 80,000-150,000 yuan	very satisfied	very satisfied	very satisfied	very satisfied	Basically satisfied	Basically satisfied	Basically satisfied	Basically satisfied	Basically reasonable	Less than 1%	Disaster	Generally nervous	do not know much	important	important	Agree	3-5 years or less	Adjust diet┋exercise	heart disease	internet	Not familiar with the process	Healthy elderly care┋Medical tourism
319	2020/5/12 21:04:41	154 seconds	WeChat	Fujian Xiamen	male	30–39 years old	City	Teachers and professional technical personnel	Graduate students and above	CPC member	good	More than 30 days	Never	Below 80,000-150,000 yuan	generally	generally	generally	Basically satisfied	Basically satisfied	Basically satisfied	Basically satisfied	Basically satisfied	generally	1%-5% or less	difficult	Generally nervous	Haven't heard of it	important	important	Agree	1-3 years or less	Adjust diet┋Exercise┋Consult doctor	No	internet	Difficulty in making appointments┋Fear of receiving wrong or excessive medical treatment	Pharmaceutical industry
320	2020/5/12 21:05:04	339 seconds	WeChat	Harbin, Heilongjiang Province	female	40–49 years old	City	Others (students, military personnel, etc.)	College or undergraduate degree	CPC member	generally	More than 30 days	Very rarely	Below 150,000-300,000 yuan	generally	generally	generally	very satisfied	Basically satisfied	Very dissatisfied	Not so satisfied	Basically satisfied	Not very reasonable	5%-10% or less	generally	Not too nervous	do not know much	Very important	Very important	Disagree	3-5 years or less	Adjust diet┋Exercise┋Consult doctor	Heart disease┋High blood pressure	Listen to doctor’s advice┋TV┋Internet┋Book study┋Communicate with acquaintances┋Others	High cost ┋ Difficulty in making an appointment ┋ Long queue time ┋ Not familiar with the process ┋ Fear of receiving wrong or excessive medical treatment	Health care┋Medical tourism┋Pharmaceutical industry┋Nursing industry┋Health testing┋Health management┋Chronic disease rehabilitation
321	2020/5/12 21:05:36	85 seconds	WeChat	Fuzhou, Fujian	female	20-29 years old	City	Personnel from party and government agencies, state agencies, mass organizations and social organizations, enterprises and institutions	College or undergraduate degree	the masses	generally	15-30 days or less	relatively frequently	Below 150,000-300,000 yuan	generally	generally	generally	generally	generally	generally	Not so satisfied	generally	Not very reasonable	Not sure	generally	Generally nervous	Haven't heard of it	Very important	Very important	Agree	3-5 years or less	Adjust your diet┋Exercise┋Health products┋Consult your doctor	No	Listen to doctor’s advice┋TV┋Internet┋Book study┋Communicate with acquaintances	High cost ┋ Difficulty in making an appointment ┋ Long queue time ┋ Not familiar with the process ┋ Fear of receiving wrong or excessive medical treatment ┋ No one to accompany you	Health care┋Health care products┋Medical tourism┋Sports industry┋Pharmaceutical industry
322	2020/5/12 21:05:36	605 seconds	WeChat	Fujian-Sanming	male	40–49 years old	City	Teachers and professional technical personnel	College or undergraduate degree	other	good	5-15 days or less	Very rarely	Below 80,000-150,000 yuan	Basically satisfied	Basically satisfied	Basically satisfied	very satisfied	Basically satisfied	generally	very satisfied	Basically satisfied	Basically reasonable	1%-5% or less	generally	not nervous	basic understanding	Very important	Very important	Strongly Agree	5-8 years or less	Adjust your diet┋Exercise┋Health products┋Consult your doctor	arthritis	Listen to doctor’s advice┋Internet┋Communicate with acquaintances	Long queue time ┋ Not familiar with the process ┋ Fear of receiving wrong or excessive medical treatment	Healthy elderly care┋Medical tourism┋Health testing┋Health management
323	2020/5/12 21:06:02	141 seconds	WeChat	Shenzhen, Guangdong	female	20-29 years old	City	Personnel from party and government agencies, state agencies, mass organizations and social organizations, enterprises and institutions	College or undergraduate degree	CPC member	good	More than 30 days	Very rarely	300,000-1 million yuan or less	generally	generally	Basically satisfied	Basically satisfied	generally	generally	Basically satisfied	Basically satisfied	Basically reasonable	1%-5% or less	Disaster	very nervous	Haven't heard of it	important	Very important	Strongly Agree	More than 10 years	Adjust your diet┋Exercise┋Health products┋Consult your doctor	Others〖Cervical spondylosis caused by playing too much on mobile phones〗	Listen to doctor’s advice┋TV┋Internet┋Book study┋Communicate with acquaintances	Long queue times┋Fear of receiving wrong or excessive medical treatment	Pharmaceutical industry┋Nursing industry┋Health testing┋Health management
324	2020/5/12 21:06:13	198 seconds	WeChat	Shenzhen, Guangdong	female	20-29 years old	City	Teachers and professional technical personnel	Graduate students and above	the masses	good	15-30 days or less	Very rarely	More than 1 million yuan	Basically satisfied	Basically satisfied	Basically satisfied	Basically satisfied	Basically satisfied	Basically satisfied	Basically satisfied	Basically satisfied	Basically reasonable	1%-5% or less	Disaster	Generally nervous	Haven't heard of it	important	Don't understand	Don't understand	3-5 years or less	Adjust diet┋exercise	Others〖Hyperlipidemia, breast nodules〗	Listen to doctor’s advice┋Internet	Difficult to make an appointment┋long queue time	Healthy elderly care┋Health testing┋Health management┋Chronic disease rehabilitation
325	2020/5/12 21:06:19	172 seconds	WeChat	Shanghai-Songjiang District	male	30–39 years old	rural and countryside	Teachers and professional technical personnel	College or undergraduate degree	CPC member	good	5-15 days or less	Very rarely	Below 150,000-300,000 yuan	generally	generally	generally	Basically satisfied	Basically satisfied	Basically satisfied	Basically satisfied	generally	generally	1%-5% or less	Disaster	Generally nervous	General understanding	generally	generally	Agree	3-5 years or less	Adjust diet┋Exercise┋Consult doctor	other	Listen to doctor’s advice┋Internet┋Communicate with acquaintances	High cost┋Difficult to make an appointment┋Long queue time	Pharmaceutical industry┋Nursing industry┋Health testing┋Health management┋Chronic disease rehabilitation
326	2020/5/12 21:06:48	203 seconds	WeChat	Hohhot, Inner Mongolia	female	30–39 years old	City	Teachers and professional technical personnel	Graduate students and above	CPC member	good	More than 30 days	Never	Below 80,000-150,000 yuan	Basically satisfied	Basically satisfied	Basically satisfied	very satisfied	generally	Not so satisfied	generally	Basically satisfied	generally	Not sure	Not difficult	Not too nervous	do not know much	Very important	Very important	Strongly Agree	5-8 years or less	Adjust diet┋Exercise┋Consult doctor	Heart disease┋Arthritis	Listen to doctor’s advice┋Internet	High cost┋Long queue time	Health care┋Pharmaceutical industry┋Nursing industry┋Health testing┋Health management┋Chronic disease rehabilitation
327	2020/5/12 21:07:03	311 seconds	WeChat	Fujian Xiamen	female	30–39 years old	City	Teachers and professional technical personnel	Graduate students and above	CPC member	very good	Less than 5 days	Very rarely	Below 150,000-300,000 yuan	Basically satisfied	Basically satisfied	Basically satisfied	Basically satisfied	Basically satisfied	generally	very satisfied	very satisfied	Basically reasonable	Less than 1%	Disaster	Not too nervous	do not know much	Very important	Very important	Agree	1-3 years or less	Adjust diet┋exercise┋health products	No	internet	Difficult to make an appointment┋long queue time	Health care┋Health care products┋Medical tourism┋Sports industry┋Pharmaceutical industry┋Health testing┋Health management
328	2020/5/12 21:07:12	291 seconds	WeChat	Nanjing, Jiangsu	male	40–49 years old	City	Teachers and professional technical personnel	Graduate students and above	CPC member	good	5-15 days or less	Very rarely	Below 150,000-300,000 yuan	Basically satisfied	generally	generally	Not so satisfied	generally	Not so satisfied	generally	Basically satisfied	generally	1%-5% or less	Disaster	Generally nervous	General understanding	Very important	Very important	Agree	5-8 years or less	Adjust diet┋Exercise┋Consult doctor	Heart disease┋High blood pressure	Listen to doctor’s advice┋Internet┋Book study┋Communicate with acquaintances	Long queue times┋Fear of receiving wrong or excessive medical treatment	Healthy elderly care┋Health testing┋Chronic disease rehabilitation
329	2020/5/12 21:07:16	136 seconds	WeChat	Fujian Xiamen	male	30–39 years old	City	Teachers and professional technical personnel	Graduate students and above	the masses	generally	Less than 5 days	generally	300,000-1 million yuan or less	Basically satisfied	generally	Not so satisfied	generally	Not so satisfied	generally	Basically satisfied	Not so satisfied	Not very reasonable	1%-5% or less	Disaster	very nervous	basic understanding	important	Very important	Strongly Agree	5-8 years or less	Exercise┋Health products┋Consult a doctor	No	internet	Long queue time	Pharmaceutical Industry┋Health Testing┋Health Management┋Chronic Disease Rehabilitation
330	2020/5/12 21:07:18	270 seconds	WeChat	Shaanxi-Xi'an	male	40–49 years old	City	Teachers and professional technical personnel	Graduate students and above	CPC member	good	5-15 days or less	Very rarely	Below 150,000-300,000 yuan	Basically satisfied	generally	generally	Basically satisfied	Basically satisfied	generally	Basically satisfied	generally	Not very reasonable	1%-5% or less	difficult	Generally nervous	do not know much	generally	generally	generally	More than 10 years	Adjust diet┋exercise	hypertension	TV┋Internet┋Communicating with acquaintances	High cost ┋ Difficulty in making an appointment ┋ Long queue time ┋ Fear of receiving wrong or excessive medical treatment	Healthy elderly care┋Sports industry┋Health management┋Chronic disease rehabilitation
331	2020/5/12 21:07:29	134 seconds	Submit via mobile phone	Henan-Sanmenxia	female	Under 19 years old	City	Others (students, military personnel, etc.)	College or undergraduate degree	Communist Youth League member	very good	Less than 5 days	generally	Below 80,000 yuan	Basically satisfied	Basically satisfied	Basically satisfied	very satisfied	very satisfied	very satisfied	very satisfied	Basically satisfied	Basically reasonable	1%-5% or less	generally	not nervous	General understanding	Very important	Very important	Agree	1-3 years or less	Adjust your diet┋Exercise┋Health products┋Consult your doctor	No	Listen to your doctor's advice	Fear of receiving wrong or overly medical treatment	Health products┋Pharmaceutical industry┋Health testing┋Health management
332	2020/5/12 21:07:47	349 seconds	WeChat	Fujian Xiamen	female	30–39 years old	City	Personnel from party and government agencies, state agencies, mass organizations and social organizations, enterprises and institutions	Graduate students and above	the masses	generally	More than 30 days	Never	300,000-1 million yuan or less	Not so satisfied	Basically satisfied	generally	Basically satisfied	generally	Not so satisfied	Basically satisfied	generally	Not very reasonable	5%-10% or less	generally	Generally nervous	Haven't heard of it	generally	generally	generally	More than 10 years	Adjust diet┋exercise	Arthritis┋Others	Listen to your doctor's advice	Difficulty in making appointments┋Fear of receiving wrong or excessive medical treatment	Healthy elderly care┋Sports industry┋Health management
333	2020/5/12 21:07:50	226 seconds	WeChat	Fuzhou, Fujian	male	40–49 years old	City	Business and service industry personnel	Graduate students and above	CPC member	good	5-15 days or less	Never	300,000-1 million yuan or less	Basically satisfied	generally	generally	Not so satisfied	Not so satisfied	generally	Basically satisfied	Not so satisfied	Not very reasonable	1%-5% or less	Disaster	Generally nervous	do not know much	Very important	Very important	Strongly Agree	Below 8-10 years	Adjust diet┋Exercise┋Consult doctor	other	Listen to your doctor's advice	costly	Pharmaceutical industry
334	2020/5/12 21:07:55	136 seconds	WeChat	Beijing-Chaoyang District	male	40–49 years old	City	Teachers and professional technical personnel	Graduate students and above	CPC member	generally	15-30 days or less	relatively frequently	300,000-1 million yuan or less	very satisfied	Not so satisfied	generally	Basically satisfied	generally	generally	Basically satisfied	Not so satisfied	Basically reasonable	Less than 1%	difficult	Generally nervous	do not know much	Very important	Very important	Strongly Agree	3-5 years or less	Adjust your diet┋Exercise┋Health products┋Consult your doctor	No	Listen to doctor’s advice┋Internet┋Communicate with acquaintances	Difficult to make an appointment┋Long queue time┋Not familiar with the process	Health care┋Health care products┋Nursing industry┋Health testing
335	2020/5/12 21:08:22	233 seconds	WeChat	Wuhan, Hubei	male	40–49 years old	City	Teachers and professional technical personnel	Graduate students and above	CPC member	good	Less than 5 days	Never	More than 1 million yuan	generally	generally	generally	generally	generally	generally	generally	generally	generally	1%-5% or less	generally	Not too nervous	do not know much	generally	generally	Disagree	More than 10 years	Adjust diet┋exercise	hypertension	Internet┋Book Learning	costly	Pharmaceutical industry
336	2020/5/12 21:08:26	218 seconds	WeChat	Dalian, Liaoning	male	30–39 years old	City	Teachers and professional technical personnel	Graduate students and above	CPC member	very good	Less than 5 days	Never	300,000-1 million yuan or less	very satisfied	Basically satisfied	Basically satisfied	Basically satisfied	Basically satisfied	Basically satisfied	Basically satisfied	Basically satisfied	generally	Less than 1%	Disaster	Generally nervous	do not know much	important	Very important	Agree	3-5 years or less	Adjust diet┋exercise	No	Internet┋Book Learning	High cost┋Difficult to make an appointment┋Long queue time	Pharmaceutical Industry┋Health Management
337	2020/5/12 21:08:26	302 seconds	WeChat	Shanxi-Yuncheng	male	30–39 years old	City	Teachers and professional technical personnel	Graduate students and above	CPC member	good	5-15 days or less	generally	Below 80,000-150,000 yuan	Basically satisfied	generally	generally	Basically satisfied	generally	generally	generally	generally	Not very reasonable	5%-10% or less	Disaster	Generally nervous	General understanding	important	important	Agree	3-5 years or less	Adjust diet┋exercise	No	Internet┋Communicate with acquaintances	High cost ┋ Long queue time ┋ Fear of receiving wrong or excessive medical treatment	Pharmaceutical Industry┋Health Testing┋Health Management┋Chronic Disease Rehabilitation
338	2020/5/12 21:08:30	162 seconds	WeChat	Hangzhou, Zhejiang	male	30–39 years old	City	Teachers and professional technical personnel	Graduate students and above	CPC member	good	Less than 5 days	Very rarely	300,000-1 million yuan or less	Basically satisfied	generally	generally	generally	Basically satisfied	generally	Basically satisfied	generally	generally	1%-5% or less	Disaster	Generally nervous	basic understanding	important	important	Agree	Below 8-10 years	Adjust diet┋Exercise┋Consult doctor	Arthritis┋Hypertension	Internet┋Book learning┋Communicating with acquaintances	Difficulty in making an appointment┋Long queue time┋Fear of receiving wrong or excessive medical treatment	Healthy Elderly Care┋Health Management
339	2020/5/12 21:08:38	241 seconds	WeChat	Hohhot, Inner Mongolia	male	20-29 years old	City	Others (students, military personnel, etc.)	College or undergraduate degree	CPC member	good	15-30 days or less	Never	Below 80,000-150,000 yuan	Basically satisfied	Basically satisfied	Basically satisfied	very satisfied	Basically satisfied	generally	Basically satisfied	very satisfied	Basically reasonable	1%-5% or less	Not difficult	Not too nervous	Haven't heard of it	important	Very important	Agree	5-8 years or less	Adjust diet┋Exercise┋Consult doctor	No	Internet┋Communicate with acquaintances	Fear of receiving wrong or overly medical treatment	Healthy elderly care┋Medical tourism┋Pharmaceutical industry┋Health testing┋Health management
340	2020/5/12 21:08:38	267 seconds	WeChat	Fujian Xiamen	male	30–39 years old	City	Others (students, military personnel, etc.)	Graduate students and above	the masses	very good	5-15 days or less	Very rarely	Below 80,000 yuan	Basically satisfied	generally	generally	Basically satisfied	Not so satisfied	generally	Basically satisfied	generally	Not very reasonable	5%-10% or less	Disaster	Generally nervous	basic understanding	important	important	Agree	3-5 years or less	Adjust diet┋Exercise┋Consult doctor	No	Internet┋Book learning┋Communicating with acquaintances	High cost ┋ Difficulty in making an appointment ┋ Fear of receiving wrong or excessive medical treatment ┋ No one to accompany you	Healthy elderly care┋Nursing industry┋Health management┋Chronic disease rehabilitation
341	2020/5/12 21:08:45	122 seconds	WeChat	Jilin-Baicheng	female	Under 19 years old	City	Others (students, military personnel, etc.)	College or undergraduate degree	Communist Youth League member	very good	15-30 days or less	Never	Below 80,000 yuan	Basically satisfied	Basically satisfied	very satisfied	Basically satisfied	generally	generally	generally	generally	Basically reasonable	1%-5% or less	Disaster	Generally nervous	do not know much	Very important	Very important	Agree	More than 10 years	Adjust diet┋exercise	heart disease	Internet┋Communicate with acquaintances	Difficulty in making an appointment┋Long queue time┋Not familiar with the process┋Afraid of receiving wrong or excessive medical treatment	health check
342	2020/5/12 21:08:54	949 seconds	WeChat	Xuzhou Jiangsu	male	Over 50 years old	City	Teachers and professional technical personnel	Graduate students and above	CPC member	very good	5-15 days or less	Never	300,000-1 million yuan or less	very satisfied	Basically satisfied	very satisfied	very satisfied	Basically satisfied	generally	very satisfied	Basically satisfied	Basically reasonable	1%-5% or less	Disaster	Generally nervous	do not know much	important	important	generally	5-8 years or less	Adjust diet┋exercise	No	Book study┋Communicate with acquaintances	Long queue time	Healthy Elderly Care┋Health Testing
343	2020/5/12 21:09:52	171 seconds	WeChat	Guangzhou, Guangdong	male	20-29 years old	City	Others (students, military personnel, etc.)	Graduate students and above	Communist Youth League member	good	5-15 days or less	Very rarely	Below 150,000-300,000 yuan	generally	very satisfied	very satisfied	generally	Basically satisfied	generally	Basically satisfied	generally	generally	1%-5% or less	difficult	Generally nervous	Know well	generally	Very important	Agree	5-8 years or less	Adjust diet┋exercise┋health products	Other〖Skin diseases〗	Internet┋Book Learning	High cost ┋ Difficulty in making an appointment ┋ Long queue time ┋ Not familiar with the process ┋ Fear of receiving wrong or excessive medical treatment	Medical tourism┋Sports industry┋Health testing┋Health management
344	2020/5/12 21:10:05	292 seconds	WeChat	Fujian Xiamen	female	40–49 years old	City	Teachers and professional technical personnel	Graduate students and above	CPC member	good	15-30 days or less	Very rarely	300,000-1 million yuan or less	very satisfied	generally	Basically satisfied	Basically satisfied	Basically satisfied	generally	Basically satisfied	Not so satisfied	generally	1%-5% or less	Disaster	Generally nervous	Haven't heard of it	important	important	Agree	3-5 years or less	Adjust diet┋exercise┋health products	No	internet	Others〖The medical level is not high and there are not many good hospitals〗	Healthy elderly care┋Health testing┋Health management┋Chronic disease rehabilitation
345	2020/5/12 21:10:32	319 seconds	WeChat	Fujian Xiamen	male	40–49 years old	City	Teachers and professional technical personnel	Graduate students and above	the masses	very good	0 days	Very rarely	300,000-1 million yuan or less	Basically satisfied	generally	Basically satisfied	generally	Not so satisfied	generally	Basically satisfied	Basically satisfied	Basically reasonable	Less than 1%	Not difficult	Generally nervous	do not know much	important	important	Agree	More than 10 years	Adjust diet┋exercise	No	Internet┋Communicate with acquaintances	High cost┋Fear of receiving wrong or excessive medical treatment	Health care┋Pharmaceutical industry┋Health testing
346	2020/5/12 21:10:56	1195 seconds	WeChat	Qingdao, Shandong	male	40–49 years old	City	Teachers and professional technical personnel	Graduate students and above	CPC member	good	5-15 days or less	Never	Below 150,000-300,000 yuan	Basically satisfied	Basically satisfied	generally	generally	generally	Not so satisfied	generally	Not so satisfied	Not very reasonable	Not sure	Disaster	not nervous	do not know much	generally	generally	Agree	3-5 years or less	Adjust diet┋exercise	other	communicate with acquaintances	Long queue time┋Not familiar with the process	Healthy elderly care┋Health testing┋Health management
347	2020/5/12 21:11:04	328 seconds	WeChat	Beijing-Fengtai District	male	40–49 years old	City	Business and service industry personnel	Graduate students and above	CPC member	good	Less than 5 days	Very rarely	300,000-1 million yuan or less	generally	Not so satisfied	Basically satisfied	generally	Basically satisfied	Basically satisfied	Basically satisfied	Basically satisfied	Not very reasonable	1%-5% or less	Not difficult	Generally nervous	do not know much	important	Very important	generally	3-5 years or less	Adjust diet┋exercise	Other〖Kidney stones〗	Listen to doctor’s advice┋Internet	Difficult to make an appointment┋Long queue time┋Not familiar with the process	Health care┋Health care products┋Pharmaceutical industry┋Nursing industry┋Health testing┋Health management
348	2020/5/12 21:11:08	196 seconds	WeChat	Hebei-Cangzhou	female	20-29 years old	rural and countryside	Others (students, military personnel, etc.)	College or undergraduate degree	Communist Youth League member	good	More than 30 days	generally	Below 80,000 yuan	generally	generally	generally	Not so satisfied	Not so satisfied	Not so satisfied	Very dissatisfied	generally	Basically reasonable	More than 10%	generally	Not too nervous	do not know much	important	Very important	generally	5-8 years or less	Adjust diet┋exercise	Other〖Anemia〗	Listen to doctor’s advice┋Internet	Fear of receiving wrong or overly medical treatment	Pharmaceutical Industry┋Chronic Disease Rehabilitation
349	2020/5/12 21:11:11	228 seconds	WeChat	Taiyuan Shanxi	male	30–39 years old	City	Personnel from party and government agencies, state agencies, mass organizations and social organizations, enterprises and institutions	Graduate students and above	CPC member	good	Less than 5 days	generally	Below 80,000-150,000 yuan	Not so satisfied	Basically satisfied	Basically satisfied	Basically satisfied	Basically satisfied	generally	Not so satisfied	Basically satisfied	Very unreasonable	More than 10%	Disaster	Not too nervous	do not know much	important	important	generally	More than 10 years	Adjust diet┋exercise	Other〖skin〗	Listen to doctor’s advice┋Internet	Others〖Cannot find experienced doctor〗	Health Test┋Chronic Disease Rehabilitation
350	2020/5/12 21:11:15	156 seconds	WeChat	Fujian Xiamen	female	20-29 years old	City	Others (students, military personnel, etc.)	College or undergraduate degree	Communist Youth League member	generally	More than 30 days	generally	Below 150,000-300,000 yuan	generally	generally	Basically satisfied	very satisfied	Basically satisfied	Basically satisfied	generally	generally	generally	1%-5% or less	generally	Generally nervous	do not know much	Very important	Very important	Agree	1-3 years or less	Adjust your diet┋Exercise┋Health products┋Consult your doctor	Other〖Long-term oral ulcers〗	Listen to doctor’s advice┋Internet	Long queue time ┋ Not familiar with the process ┋ Fear of receiving wrong or excessive medical treatment	Health Products┋Chronic Disease Rehabilitation
351	2020/5/12 21:11:16	182 seconds	WeChat	Xuzhou Jiangsu	male	40–49 years old	City	Teachers and professional technical personnel	Graduate students and above	CPC member	good	Less than 5 days	Very rarely	Below 80,000-150,000 yuan	Basically satisfied	Basically satisfied	Basically satisfied	Basically satisfied	Basically satisfied	generally	generally	generally	Not very reasonable	Less than 1%	Disaster	Generally nervous	General understanding	important	important	Agree	3-5 years or less	Adjust diet┋exercise	Arthritis┋Hypertension	Listen to doctor’s advice┋Book study	High cost┋Long queue time	Health care┋Pharmaceutical industry┋Health testing┋Health management
352	2020/5/12 21:11:23	280 seconds	WeChat	Shanghai-Songjiang District	female	30–39 years old	City	Teachers and professional technical personnel	Graduate students and above	CPC member	Not good	More than 30 days	generally	Below 150,000-300,000 yuan	generally	generally	Not so satisfied	Basically satisfied	Not so satisfied	Not so satisfied	Basically satisfied	Basically satisfied	generally	5%-10% or less	generally	Generally nervous	do not know much	Very important	Very important	Agree	3-5 years or less	Adjust your diet┋Exercise┋Health products┋Consult your doctor	other	Listen to doctor’s advice┋Internet┋Communicate with acquaintances	High cost┋Difficulty in making an appointment┋Others〖Doctors have too little time to devote to a single patient〗	Health care┋Pharmaceutical industry┋Nursing industry┋Health testing┋Health management
353	2020/5/12 21:12:19	217 seconds	WeChat	Shenzhen, Guangdong	female	30–39 years old	City	Personnel from party and government agencies, state agencies, mass organizations and social organizations, enterprises and institutions	Graduate students and above	CPC member	generally	15-30 days or less	relatively frequently	300,000-1 million yuan or less	Basically satisfied	Basically satisfied	Basically satisfied	Basically satisfied	Basically satisfied	Basically satisfied	Basically satisfied	Basically satisfied	Basically reasonable	Less than 1%	Not difficult	Not too nervous	Haven't heard of it	important	Very important	Agree	3-5 years or less	Adjust your diet┋Exercise┋Health products┋Consult your doctor	Other〖Lumbar disc herniation〗	Listen to doctor’s advice┋Internet┋Communicate with acquaintances	Fear of receiving wrong or excessive medical treatment┋No one to accompany you	Healthy elderly care┋Medical tourism┋Pharmaceutical industry┋Health testing┋Health management
354	2020/5/12 21:12:19	170 seconds	WeChat	Henan-Nanyang	male	Under 19 years old	City	Others (students, military personnel, etc.)	College or undergraduate degree	Communist Youth League member	generally	5-15 days or less	generally	Below 80,000-150,000 yuan	Basically satisfied	Basically satisfied	Basically satisfied	Basically satisfied	generally	Basically satisfied	generally	Basically satisfied	generally	1%-5% or less	generally	Generally nervous	do not know much	important	Very important	Strongly Agree	5-8 years or less	Adjust diet┋exercise	No	Listen to doctor’s advice┋Internet	High cost ┋ Not familiar with the process ┋ Fear of receiving wrong or excessive medical treatment	Pharmaceutical Industry┋Health Testing
355	2020/5/12 21:12:36	154 seconds	WeChat	Fujian Xiamen	male	30–39 years old	City	Business and service industry personnel	Graduate students and above	the masses	very good	Less than 5 days	Never	300,000-1 million yuan or less	Basically satisfied	Basically satisfied	Basically satisfied	Basically satisfied	Basically satisfied	Basically satisfied	Basically satisfied	Basically satisfied	Basically reasonable	Less than 1%	not difficult at all	Generally nervous	do not know much	important	important	Agree	5-8 years or less	sports	No	Listen to doctor’s advice┋Internet┋Communicate with acquaintances	Difficult to make an appointment┋long queue time	Health care┋Health care products┋Medical tourism┋Sports industry┋Pharmaceutical industry
356	2020/5/12 21:12:37	388 seconds	WeChat	Fuzhou, Fujian	female	20-29 years old	City	Others (students, military personnel, etc.)	Graduate students and above	the masses	very good	5-15 days or less	generally	300,000-1 million yuan or less	very satisfied	Basically satisfied	Basically satisfied	Basically satisfied	generally	generally	generally	Basically satisfied	generally	5%-10% or less	Disaster	Generally nervous	do not know much	important	Very important	Agree	3-5 years or less	Adjust diet┋exercise	No	internet	Difficult to make an appointment┋Long queue time┋Not familiar with the process	Healthy Elderly Care┋Health Management
357	2020/5/12 21:12:42	157 seconds	WeChat	Fujian Xiamen	female	20-29 years old	City	Business and service industry personnel	Graduate students and above	the masses	very good	Less than 5 days	very often	300,000-1 million yuan or less	Basically satisfied	Basically satisfied	Basically satisfied	Basically satisfied	generally	generally	Basically satisfied	generally	Basically reasonable	Less than 1%	difficult	Not too nervous	do not know much	Very important	Very important	Strongly Agree	Below 8-10 years	Adjust diet┋exercise┋health products	No	Internet┋Book Learning	Difficulty in making an appointment┋Long queue time┋Fear of receiving wrong or excessive medical treatment	Health care┋Pharmaceutical industry┋Health testing┋Health management
358	2020/5/12 21:12:47	252 seconds	WeChat	Fujian Xiamen	male	40–49 years old	City	Teachers and professional technical personnel	Graduate students and above	CPC member	good	5-15 days or less	Never	Below 150,000-300,000 yuan	Basically satisfied	Basically satisfied	Basically satisfied	very satisfied	Basically satisfied	generally	Basically satisfied	generally	Basically reasonable	1%-5% or less	Disaster	Generally nervous	do not know much	important	important	Agree	3-5 years or less	Adjust your diet┋Exercise┋Health products┋Consult your doctor	No	Listen to doctor’s advice┋Internet┋Communicate with acquaintances	Difficult to make an appointment┋long queue time	Health care┋Health products┋Medical tourism
359	2020/5/12 21:12:59	219 seconds	WeChat	Beijing Haidian District	female	30–39 years old	City	Business and service industry personnel	Graduate students and above	CPC member	generally	More than 30 days	Very rarely	300,000-1 million yuan or less	generally	generally	generally	Basically satisfied	Not so satisfied	Not so satisfied	Not so satisfied	Not so satisfied	generally	Not sure	difficult	not nervous	Haven't heard of it	Don't understand	important	generally	More than 10 years	Adjust your diet┋Consult your doctor	Other〖back pain〗	Listen to your doctor's advice	Difficult to make an appointment┋Long queue time┋Not familiar with the process	Healthy elderly care┋Health management┋Chronic disease rehabilitation
360	2020/5/12 21:13:01	517 seconds	WeChat	Taiyuan Shanxi	female	40–49 years old	City	Teachers and professional technical personnel	Graduate students and above	CPC member	very good	0 days	Very rarely	Below 80,000-150,000 yuan	very satisfied	Basically satisfied	Basically satisfied	Basically satisfied	generally	generally	Not so satisfied	Very dissatisfied	generally	More than 10%	generally	Generally nervous	do not know much	important	important	Strongly Agree	3-5 years or less	Adjust diet┋exercise┋health products	No	Internet┋Communicate with acquaintances	The queue time is long and other examinations are cumbersome. In many cases, the doctor can make a diagnosis, but he still has to perform various unnecessary machine and equipment inspections to verify the results, which is a waste of money and money! 〗	Healthy elderly care┋nursing industry┋health management
361	2020/5/12 21:13:01	467 seconds	WeChat	Shaanxi-Xi'an	female	40–49 years old	City	Teachers and professional technical personnel	Graduate students and above	other	good	Less than 5 days	Very rarely	Below 80,000-150,000 yuan	Basically satisfied	Basically satisfied	Basically satisfied	very satisfied	Basically satisfied	Not so satisfied	generally	Not so satisfied	Basically reasonable	1%-5% or less	difficult	Generally nervous	General understanding	important	important	Agree	3-5 years or less	Adjust diet┋exercise	No	Internet┋Communicate with acquaintances	Difficulty in making an appointment┋Long queue time┋Fear of receiving wrong or excessive medical treatment	Healthy elderly care┋Medical tourism┋Nursing industry┋Health management
362	2020/5/12 21:13:06	351 seconds	WeChat	Jiangxi-Yichun	female	40–49 years old	City	Teachers and professional technical personnel	College or undergraduate degree	CPC member	good	Less than 5 days	Never	Below 150,000-300,000 yuan	Basically satisfied	Basically satisfied	Basically satisfied	Basically satisfied	Basically satisfied	Basically satisfied	Basically satisfied	Basically satisfied	Basically reasonable	1%-5% or less	Disaster	not nervous	do not know much	important	Don't understand	Disagree	3-5 years or less	Adjust diet┋exercise	No	Listen to doctor’s advice┋TV┋Internet┋Communicate with acquaintances	Not familiar with the process	Healthy Elderly Care┋Health Testing
363	2020/5/12 21:13:06	117 seconds	WeChat	Fujian Xiamen	male	30–39 years old	City	Others (students, military personnel, etc.)	Graduate students and above	the masses	very good	Less than 5 days	generally	300,000-1 million yuan or less	Basically satisfied	generally	Basically satisfied	Basically satisfied	Basically satisfied	Basically satisfied	Basically satisfied	generally	Very unreasonable	Not sure	difficult	Generally nervous	basic understanding	important	Very important	Agree	1-3 years or less	Adjust diet┋exercise┋others	No	Listen to your doctor's advice	High cost┋Difficult to make an appointment┋Long queue time┋Not familiar with the process┋Others	Health care┋Health products┋Sports industry┋Pharmaceutical industry┋Health testing┋Health management
364	2020/5/12 21:13:12	330 seconds	WeChat	Shanghai-Songjiang District	female	20-29 years old	City	Teachers and professional technical personnel	Graduate students and above	CPC member	good	15-30 days or less	generally	300,000-1 million yuan or less	Not so satisfied	Not so satisfied	Not so satisfied	generally	generally	Not so satisfied	Not so satisfied	Not so satisfied	Not very reasonable	Less than 1%	Disaster	Generally nervous	Haven't heard of it	generally	important	Agree	3-5 years or less	Adjust your diet┋Exercise┋Health products┋Consult your doctor	Arthritis┋Other〖lumbar disc herniation〗	Internet┋Communicate with acquaintances	High cost┋Difficult to make an appointment┋Long queue time┋No one to accompany you	Health care┋Pharmaceutical industry┋Nursing industry┋Health testing┋Health management┋Chronic disease rehabilitation
365	2020/5/12 21:13:17	154 seconds	WeChat	Harbin, Heilongjiang Province	female	20-29 years old	City	Others (students, military personnel, etc.)	College or undergraduate degree	Communist Youth League member	very good	0 days	Never	Below 80,000-150,000 yuan	very satisfied	very satisfied	very satisfied	very satisfied	very satisfied	Basically satisfied	very satisfied	very satisfied	very reasonable	Less than 1%	generally	not nervous	Haven't heard of it	Very important	Very important	Strongly Agree	1-3 years or less	Adjust diet┋exercise	No	Listen to doctor’s advice┋Internet	High cost┋difficult to make an appointment	Sports Industry┋Health Testing┋Health Management
366	2020/5/12 21:13:22	119 seconds	Submit via mobile phone	Henan-Xinxiang	male	20-29 years old	rural and countryside	Others (students, military personnel, etc.)	College or undergraduate degree	Communist Youth League member	very good	Less than 5 days	generally	Below 80,000 yuan	generally	generally	generally	generally	generally	generally	generally	generally	generally	5%-10% or less	generally	Not too nervous	General understanding	generally	generally	generally	5-8 years or less	Adjust your diet┋Exercise┋Health products┋Consult your doctor	No	Listen to doctor’s advice┋TV┋Internet┋Book study┋Communicate with acquaintances	High cost ┋ Difficulty in making an appointment ┋ Long queue time ┋ Not familiar with the process ┋ Fear of receiving wrong or excessive medical treatment	Health care┋Health products┋Sports industry
367	2020/5/12 21:13:26	257 seconds	WeChat	Fujian Xiamen	female	20-29 years old	City	Teachers and professional technical personnel	Graduate students and above	the masses	very good	5-15 days or less	Never	Below 150,000-300,000 yuan	very satisfied	generally	generally	generally	generally	generally	generally	generally	generally	Not sure	difficult	Generally nervous	Haven't heard of it	Very important	important	Agree	3-5 years or less	Adjust diet┋Exercise┋Consult doctor	No	Listen to doctor’s advice┋Internet	Difficulty in making an appointment┋Long queue time┋Fear of receiving wrong or excessive medical treatment	Health care┋Sports industry┋Health testing
368	2020/5/12 21:13:28	151 seconds	WeChat	Fujian Xiamen	male	20-29 years old	City	Business and service industry personnel	College or undergraduate degree	the masses	very good	Less than 5 days	Never	300,000-1 million yuan or less	Basically satisfied	Basically satisfied	Basically satisfied	Basically satisfied	Basically satisfied	Basically satisfied	generally	generally	generally	Less than 1%	difficult	very nervous	Haven't heard of it	generally	Very important	Agree	3-5 years or less	Adjust your diet┋Exercise┋Health products┋Consult your doctor	No	Listen to doctor’s advice┋Internet	Difficult to make an appointment┋long queue time	Sports industry┋Pharmaceutical industry┋Health testing
369	2020/5/12 21:13:50	133 seconds	WeChat	Liaoning-Jinzhou	male	20-29 years old	City	Others (students, military personnel, etc.)	Graduate students and above	CPC member	very good	0 days	Never	Below 150,000-300,000 yuan	Basically satisfied	very satisfied	very satisfied	very satisfied	very satisfied	Basically satisfied	Basically satisfied	Basically satisfied	Basically reasonable	Not sure	Disaster	Generally nervous	do not know much	Very important	important	generally	3-5 years or less	Adjust diet┋Exercise┋Consult doctor	No	Listen to doctor’s advice┋Internet┋Communicate with acquaintances	High cost ┋ Not familiar with the process ┋ Fear of receiving wrong or excessive medical treatment	Nursing Industry┋Health Testing┋Health Management┋Chronic Disease Rehabilitation
370	2020/5/12 21:13:52	253 seconds	WeChat	Shanghai Pudong New Area	male	30–39 years old	City	Teachers and professional technical personnel	Graduate students and above	the masses	very good	Less than 5 days	Very rarely	More than 1 million yuan	very satisfied	Basically satisfied	very satisfied	very satisfied	Basically satisfied	Basically satisfied	very satisfied	Basically satisfied	Basically reasonable	Less than 1%	Disaster	Not too nervous	do not know much	important	Don't understand	generally	Below 8-10 years	sports	No	internet	Difficult to make an appointment┋long queue time	Sports Industry┋Health Testing
371	2020/5/12 21:14:07	102 seconds	WeChat	Fujian Xiamen	male	30–39 years old	City	Business and service industry personnel	Graduate students and above	CPC member	very good	Less than 5 days	generally	Below 150,000-300,000 yuan	Basically satisfied	Basically satisfied	generally	Basically satisfied	generally	generally	Basically satisfied	Basically satisfied	generally	1%-5% or less	generally	Not too nervous	General understanding	Very important	Very important	Strongly Agree	3-5 years or less	Adjust diet┋Exercise┋Consult doctor	No	Listen to doctor’s advice┋TV┋Internet┋Book study┋Communicate with acquaintances	High cost ┋ Difficulty in making an appointment ┋ Long queue time ┋ Not familiar with the process ┋ Fear of receiving wrong or excessive medical treatment	Pharmaceutical Industry┋Health Testing
372	2020/5/12 21:14:11	230 seconds	WeChat	Heilongjiang-Daqing	female	20-29 years old	City	Others (students, military personnel, etc.)	Graduate students and above	CPC member	very good	Less than 5 days	generally	Below 80,000 yuan	very satisfied	very satisfied	very satisfied	very satisfied	very satisfied	very satisfied	very satisfied	very satisfied	Basically reasonable	Less than 1%	Not difficult	Generally nervous	basic understanding	Very important	important	Don't understand	3-5 years or less	Adjust diet┋Exercise┋Consult doctor	No	Listen to doctor’s advice┋TV┋Internet	Unfamiliar with the process┋Afraid of receiving errors or over-medication	Health care┋Pharmaceutical industry┋Health testing┋Health management
373	2020/5/12 21:14:13	212 seconds	WeChat	Shaanxi-Xi'an	male	30–39 years old	City	Business and service industry personnel	Graduate students and above	the masses	generally	5-15 days or less	generally	Below 150,000-300,000 yuan	Not so satisfied	Basically satisfied	Basically satisfied	very satisfied	Basically satisfied	generally	Not so satisfied	Basically satisfied	generally	1%-5% or less	Not difficult	not nervous	Haven't heard of it	Very important	Very important	Strongly Agree	Below 8-10 years	Adjust your diet┋Exercise┋Health products┋Consult your doctor	Other〖Gout〗	internet	Unfamiliar with the process┋Afraid of receiving errors or over-medication	Health Checkup┋Health Management┋Chronic Disease Rehabilitation
374	2020/5/12 21:14:14	340 seconds	WeChat	Fujian-Sanming	female	30–39 years old	City	Teachers and professional technical personnel	College or undergraduate degree	CPC member	good	5-15 days or less	generally	Below 150,000-300,000 yuan	generally	Basically satisfied	Basically satisfied	very satisfied	Basically satisfied	generally	Basically satisfied	Basically satisfied	generally	5%-10% or less	Disaster	Generally nervous	General understanding	important	important	Agree	5-8 years or less	Adjust diet┋exercise┋health products	other	Listen to doctor’s advice┋TV┋Internet┋Book study┋Communicate with acquaintances	High cost ┋ Difficulty in making an appointment ┋ Long queue time ┋ Not familiar with the process ┋ Fear of receiving wrong or excessive medical treatment	Health products┋Pharmaceutical industry┋Health testing┋Health management
375	2020/5/12 21:14:16	389 seconds	WeChat	Wuhan, Hubei	male	30–39 years old	City	Teachers and professional technical personnel	Graduate students and above	CPC member	very good	5-15 days or less	generally	Below 150,000-300,000 yuan	Basically satisfied	generally	Not so satisfied	generally	generally	Not so satisfied	generally	Not so satisfied	Not very reasonable	1%-5% or less	Disaster	Not too nervous	do not know much	important	important	generally	More than 10 years	Adjust diet┋exercise	Other〖Stomach disease〗	Listen to doctor’s advice┋Internet	High cost ┋ Difficulty in making an appointment ┋ Long queue time ┋ Fear of receiving wrong or excessive medical treatment	Healthy elderly care┋nursing industry┋health testing┋health management
376	2020/5/12 21:14:31	154 seconds	WeChat	Fuzhou, Fujian	male	20-29 years old	City	Personnel from party and government agencies, state agencies, mass organizations and social organizations, enterprises and institutions	Graduate students and above	CPC member	very good	Less than 5 days	Never	300,000-1 million yuan or less	Basically satisfied	Basically satisfied	Basically satisfied	Basically satisfied	Basically satisfied	Basically satisfied	Basically satisfied	generally	generally	Less than 1%	generally	Generally nervous	do not know much	important	important	generally	5-8 years or less	Adjust diet┋exercise	No	Listen to doctor’s advice┋Internet	High cost ┋ Difficult to make an appointment ┋ Not familiar with the process	Health care┋Pharmaceutical industry┋Health testing┋Health management
377	2020/5/12 21:14:43	403 seconds	WeChat	Liaoning-Dandong	female	Over 50 years old	City	Teachers and professional technical personnel	College or undergraduate degree	CPC member	good	5-15 days or less	Very rarely	Below 80,000-150,000 yuan	Basically satisfied	generally	generally	Basically satisfied	Not so satisfied	Not so satisfied	generally	Not so satisfied	Not very reasonable	Not sure	Disaster	not nervous	do not know much	important	important	generally	3-5 years or less	Adjust diet┋Exercise┋Consult doctor	hypertension	Listen to doctor’s advice┋Communicate with acquaintances	High cost┋Difficult to make an appointment┋Long queue time	Health care┋Pharmaceutical industry┋Health testing
378	2020/5/12 21:14:55	114 seconds	WeChat	Fujian Xiamen	female	20-29 years old	City	Others (students, military personnel, etc.)	College or undergraduate degree	Communist Youth League member	good	15-30 days or less	Never	Below 80,000-150,000 yuan	very satisfied	Basically satisfied	Basically satisfied	Basically satisfied	Basically satisfied	generally	Basically satisfied	Basically satisfied	Basically reasonable	Not sure	generally	Not too nervous	Haven't heard of it	important	important	Agree	1-3 years or less	Adjust diet┋Exercise┋Consult doctor	No	Listen to doctor’s advice┋Internet┋Communicate with acquaintances	Long queue time┋Not familiar with the process	Health care┋Pharmaceutical industry┋Nursing industry┋Health testing┋Health management┋Chronic disease rehabilitation
379	2020/5/12 21:14:56	155 seconds	WeChat	Changsha, Hunan	male	20-29 years old	City	Others (students, military personnel, etc.)	Graduate students and above	CPC member	very good	0 days	Never	Below 150,000-300,000 yuan	Basically satisfied	Basically satisfied	Basically satisfied	Basically satisfied	Basically satisfied	Not so satisfied	generally	generally	Basically reasonable	Not sure	difficult	Generally nervous	basic understanding	important	important	Disagree	3-5 years or less	Adjust diet┋Exercise┋Consult doctor	No	Listen to doctor’s advice┋Internet┋Book study┋Communicate with acquaintances	Difficulty in making an appointment┋Not familiar with the process┋Afraid of receiving wrong or excessive medical treatment	Health care┋Health products┋Medical tourism┋Health management
380	2020/5/12 21:15:06	166 seconds	WeChat	Guangzhou, Guangdong	male	40–49 years old	City	Teachers and professional technical personnel	Graduate students and above	CPC member	generally	5-15 days or less	Very rarely	Below 150,000-300,000 yuan	Basically satisfied	generally	generally	Not so satisfied	generally	Not so satisfied	Basically satisfied	Basically satisfied	Basically reasonable	1%-5% or less	generally	Generally nervous	do not know much	important	important	Agree	3-5 years or less	Adjust diet┋exercise	No	TV┋Internet┋Book Study	Long queue time ┋ Not familiar with the process ┋ Fear of receiving wrong or excessive medical treatment	Medical tourism┋Sports industry┋Pharmaceutical industry┋Health management
381	2020/5/12 21:15:44	232 seconds	WeChat	Heilongjiang-Qiqihar	male	20-29 years old	City	Others (students, military personnel, etc.)	College or undergraduate degree	Communist Youth League member	very good	0 days	Very rarely	Below 80,000 yuan	Basically satisfied	Basically satisfied	Basically satisfied	Basically satisfied	Basically satisfied	Basically satisfied	Basically satisfied	Basically satisfied	Basically reasonable	5%-10% or less	generally	Not too nervous	do not know much	important	Very important	Disagree	More than 10 years	Adjust diet┋exercise	hypertension	Listen to doctor’s advice┋Internet	High cost┋Difficult to make an appointment┋Long queue time┋Unfamiliar with the process	Health care┋Health care products┋Medical tourism┋Pharmaceutical industry┋Health testing┋Health management┋Chronic disease rehabilitation
382	2020/5/12 21:15:53	494 seconds	WeChat	Beijing-Chaoyang District	female	30–39 years old	City	Teachers and professional technical personnel	Graduate students and above	CPC member	generally	More than 30 days	generally	Below 150,000-300,000 yuan	Basically satisfied	Basically satisfied	generally	Basically satisfied	Not so satisfied	generally	Basically satisfied	generally	Basically reasonable	1%-5% or less	generally	Generally nervous	do not know much	important	important	Strongly Agree	5-8 years or less	Adjust diet┋exercise	Arthritis┋Other〖lumbar disc bulge, lumbar muscle strain; meniscus wear; migraine; shoulder and neck strain; tooth root exposure, sensitivity, etc.〗	Listen to doctor’s advice┋Internet┋Communicate with acquaintances	Difficulty in making an appointment┋Long queue time┋Fear of receiving wrong or excessive medical treatment	Healthy elderly care┋Health management┋Chronic disease rehabilitation
383	2020/5/12 21:15:57	215 seconds	WeChat	Tianjin-Hexi District	female	30–39 years old	City	Others (students, military personnel, etc.)	College or undergraduate degree	the masses	generally	15-30 days or less	relatively frequently	Below 150,000-300,000 yuan	generally	Not so satisfied	Not so satisfied	Basically satisfied	Not so satisfied	Not so satisfied	generally	generally	Very unreasonable	Less than 1%	generally	not nervous	do not know much	important	important	Disagree	1-3 years or less	Adjust your diet┋Exercise┋Health products┋Consult your doctor	No	Internet┋Book learning┋Communicating with acquaintances┋Others	High cost ┋ Difficulty in making an appointment ┋ Long queue time ┋ Fear of receiving wrong or excessive medical treatment	Health care┋Health care products┋Medical tourism┋Sports industry┋Pharmaceutical industry┋Nursing industry┋Health testing┋Health management┋Chronic disease rehabilitation┋Others
384	2020/5/12 21:16:02	200 seconds	Submit via mobile phone	Henan-Shangqiu	male	20-29 years old	City	Others (students, military personnel, etc.)	College or undergraduate degree	Communist Youth League member	generally	More than 30 days	Never	Below 80,000-150,000 yuan	generally	generally	Not so satisfied	generally	generally	generally	generally	generally	Very unreasonable	5%-10% or less	generally	Not too nervous	do not know much	Very important	Very important	Agree	3-5 years or less	Adjust diet┋exercise	No	internet	High cost┋difficult to make an appointment	Health Test┋Health Management
385	2020/5/12 21:17:03	251 seconds	WeChat	Guangdong-Meizhou	female	20-29 years old	rural and countryside	Others (students, military personnel, etc.)	Graduate students and above	CPC member	good	Less than 5 days	Very rarely	Below 80,000-150,000 yuan	generally	generally	generally	generally	generally	generally	generally	Basically satisfied	generally	Less than 1%	generally	Generally nervous	do not know much	important	important	generally	5-8 years or less	Adjust diet┋exercise	No	Listen to doctor’s advice┋TV┋Internet┋Communicate with acquaintances	High cost┋Difficult to make an appointment┋Long queue time	Healthy elderly care┋nursing industry┋health testing┋health management
386	2020/5/12 21:17:03	153 seconds	WeChat	Heilongjiang-Daqing	male	30–39 years old	City	Personnel from party and government agencies, state agencies, mass organizations and social organizations, enterprises and institutions	College or undergraduate degree	CPC member	very good	5-15 days or less	Very rarely	Below 150,000-300,000 yuan	Basically satisfied	Basically satisfied	Basically satisfied	Basically satisfied	Basically satisfied	Basically satisfied	Basically satisfied	Basically satisfied	Basically reasonable	1%-5% or less	generally	Not too nervous	Haven't heard of it	Don't understand	Don't understand	Don't understand	1-3 years or less	Adjust diet┋exercise┋health products	No	internet	High cost┋Difficult to make an appointment┋Long queue time	Healthy and elderly care┋health products
387	2020/5/12 21:17:06	190 seconds	WeChat	Fujian Xiamen	female	20-29 years old	City	Business and service industry personnel	Graduate students and above	Communist Youth League member	good	5-15 days or less	generally	300,000-1 million yuan or less	Basically satisfied	Basically satisfied	generally	Basically satisfied	Basically satisfied	generally	Basically satisfied	generally	generally	1%-5% or less	Disaster	Generally nervous	do not know much	important	Very important	generally	5-8 years or less	Adjust diet┋exercise	No	internet	High cost ┋ Difficulty in making an appointment ┋ Not familiar with the process ┋ Fear of receiving wrong or excessive medical treatment	Health care┋Pharmaceutical industry┋Health testing┋Chronic disease rehabilitation
388	2020/5/12 21:17:07	398 seconds	WeChat	Fujian Xiamen	female	30–39 years old	City	Personnel from party and government agencies, state agencies, mass organizations and social organizations, enterprises and institutions	Graduate students and above	the masses	very good	0 days	Never	Below 150,000-300,000 yuan	Basically satisfied	Basically satisfied	Basically satisfied	Basically satisfied	Basically satisfied	Basically satisfied	Basically satisfied	Basically satisfied	Basically reasonable	5%-10% or less	Not difficult	Generally nervous	do not know much	Don't understand	important	generally	1-3 years or less	Adjust diet┋exercise┋health products	No	TV┋Internet┋Book study┋Communicating with acquaintances	High cost ┋ Long queue time ┋ Fear of receiving wrong or excessive medical treatment	Health care┋Health products┋Health testing┋Health management
389	2020/5/12 21:17:09	215 seconds	WeChat	Liaoning-Shenyang	female	20-29 years old	City	Others (students, military personnel, etc.)	Graduate students and above	CPC member	very good	5-15 days or less	Very rarely	Below 80,000-150,000 yuan	Basically satisfied	Basically satisfied	Basically satisfied	Basically satisfied	Basically satisfied	Basically satisfied	Basically satisfied	generally	generally	Not sure	Disaster	Not too nervous	do not know much	important	Very important	Agree	3-5 years or less	Adjust diet┋exercise	No	Listen to doctor’s advice┋Internet	High cost┋Difficult to make an appointment┋Long queue time	Healthy elderly care┋Medical tourism┋Pharmaceutical industry┋Health management
390	2020/5/12 21:17:20	148 seconds	WeChat	Fujian Xiamen	male	20-29 years old	City	Business and service industry personnel	Graduate students and above	the masses	generally	More than 30 days	Never	300,000-1 million yuan or less	Not so satisfied	Not so satisfied	Not so satisfied	Basically satisfied	Very dissatisfied	Not so satisfied	generally	Not so satisfied	Very unreasonable	1%-5% or less	Disaster	Generally nervous	Haven't heard of it	important	important	Disagree	3-5 years or less	sports	other	Listen to doctor’s advice┋Communicate with acquaintances	Not familiar with the process	Pharmaceutical Industry┋Health Testing┋Health Management
391	2020/5/12 21:17:27	157 seconds	Submit via mobile phone	Fujian Xiamen	male	20-29 years old	City	Others (students, military personnel, etc.)	College or undergraduate degree	Communist Youth League member	good	Less than 5 days	generally	Below 150,000-300,000 yuan	Basically satisfied	Basically satisfied	Basically satisfied	generally	generally	Not so satisfied	Not so satisfied	Basically satisfied	generally	Not sure	generally	Not too nervous	do not know much	Very important	Very important	Agree	3-5 years or less	Adjust diet┋Exercise┋Consult doctor	No	Listen to doctor’s advice┋Internet┋Communicate with acquaintances	High cost ┋ Difficulty in making appointments ┋ Fear of receiving wrong or excessive medical treatment	Sports industry┋Nursing industry
392	2020/5/12 21:17:45	223 seconds	WeChat	Liaoning-Anshan	female	20-29 years old	City	Others (students, military personnel, etc.)	Graduate students and above	Communist Youth League member	very good	Less than 5 days	generally	Below 80,000-150,000 yuan	Basically satisfied	generally	generally	generally	generally	generally	Basically satisfied	generally	generally	1%-5% or less	generally	Generally nervous	do not know much	important	important	Agree	3-5 years or less	Adjust diet┋exercise	No	Listen to doctor’s advice┋TV┋Internet┋Book study	High cost┋Difficult to make an appointment┋Long queue time┋Unfamiliar with the process	Medical tourism┋Pharmaceutical industry┋Nursing industry┋Health testing┋Health management┋Chronic disease rehabilitation
393	2020/5/12 21:18:28	160 seconds	WeChat	Shaanxi-Yulin	male	20-29 years old	City	Teachers and professional technical personnel	Graduate students and above	the masses	generally	Less than 5 days	Very rarely	Below 80,000-150,000 yuan	Basically satisfied	Basically satisfied	Basically satisfied	Basically satisfied	Basically satisfied	Basically satisfied	Basically satisfied	generally	Basically reasonable	Not sure	Disaster	Generally nervous	do not know much	important	important	Agree	3-5 years or less	Adjust diet	No	internet	High cost┋Difficult to make an appointment┋Long queue time┋Unfamiliar with the process	health check
394	2020/5/12 21:18:33	205 seconds	WeChat	Hunan - Loudi	female	20-29 years old	rural and countryside	Others (students, military personnel, etc.)	College or undergraduate degree	Communist Youth League member	good	5-15 days or less	Very rarely	Below 80,000 yuan	generally	generally	generally	generally	generally	generally	Not so satisfied	generally	generally	Less than 1%	Disaster	Generally nervous	Haven't heard of it	Very important	Very important	Disagree	3-5 years or less	Adjust diet┋Exercise┋Consult doctor	other	Listen to doctor’s advice┋Internet┋Communicate with acquaintances	High cost ┋ Long queue time ┋ Not familiar with the process ┋ Fear of receiving wrong or excessive medical treatment	Health care┋Pharmaceutical industry┋Health management
395	2020/5/12 21:18:36	176 seconds	WeChat	Heilongjiang-Jiamusi	female	20-29 years old	town	Teachers and professional technical personnel	Graduate students and above	CPC member	very good	Less than 5 days	Very rarely	Below 80,000 yuan	very satisfied	Basically satisfied	Basically satisfied	very satisfied	Basically satisfied	Basically satisfied	Basically satisfied	Basically satisfied	generally	Less than 1%	difficult	Generally nervous	do not know much	Very important	Very important	Strongly Agree	1-3 years or less	Adjust diet┋exercise	No	Listen to doctor’s advice┋Internet	High cost ┋ Difficulty in making an appointment ┋ Long queue time ┋ Not familiar with the process ┋ Fear of receiving wrong or excessive medical treatment	Health care┋Pharmaceutical industry┋Nursing industry┋Health testing┋Health management
396	2020/5/12 21:18:43	225 seconds	WeChat	Fujian Xiamen	female	30–39 years old	City	Personnel from party and government agencies, state agencies, mass organizations and social organizations, enterprises and institutions	College or undergraduate degree	the masses	generally	15-30 days or less	relatively frequently	300,000-1 million yuan or less	Basically satisfied	Basically satisfied	Basically satisfied	Basically satisfied	generally	Not so satisfied	generally	generally	generally	1%-5% or less	generally	Not too nervous	Haven't heard of it	Very important	Very important	Strongly Agree	5-8 years or less	Adjust diet┋Exercise┋Consult doctor	other	Listen to doctor’s advice┋Internet	High cost ┋ Difficulty in making an appointment ┋ Long queue time ┋ Fear of receiving wrong or excessive medical treatment	Health care┋Medical tourism┋Pharmaceutical industry┋Nursing industry┋Health testing┋Health management┋Chronic disease rehabilitation
397	2020/5/12 21:19:05	238 seconds	WeChat	Shanghai-Minhang District	female	30–39 years old	City	Teachers and professional technical personnel	Graduate students and above	CPC member	good	5-15 days or less	Very rarely	300,000-1 million yuan or less	Basically satisfied	generally	Basically satisfied	Basically satisfied	Basically satisfied	Basically satisfied	Basically satisfied	Not so satisfied	Not very reasonable	Less than 1%	difficult	very nervous	Haven't heard of it	Don't understand	Very important	Strongly Agree	Below 8-10 years	do nothing	Other〖Headache〗	Listen to doctor’s advice┋Internet	High cost┋Difficult to make an appointment┋Long queue time	Healthy elderly care┋Health testing┋Health management
398	2020/5/12 21:19:19	210 seconds	WeChat	Wuhan, Hubei	male	30–39 years old	City	Teachers and professional technical personnel	Graduate students and above	CPC member	good	15-30 days or less	generally	Below 150,000-300,000 yuan	Basically satisfied	Basically satisfied	Basically satisfied	generally	Not so satisfied	Not so satisfied	generally	generally	generally	1%-5% or less	Disaster	Not too nervous	Know well	important	Very important	Strongly Agree	3-5 years or less	Adjust diet┋exercise┋health products	arthritis	Listen to doctor’s advice┋Internet	High cost┋Long queue time	Healthy elderly care┋nursing industry┋health testing┋health management
399	2020/5/12 21:19:27	325 seconds	WeChat	Beijing Haidian District	male	Over 50 years old	City	Teachers and professional technical personnel	Graduate students and above	the masses	good	15-30 days or less	generally	300,000-1 million yuan or less	very satisfied	Basically satisfied	generally	Basically satisfied	generally	Not so satisfied	Not so satisfied	Not so satisfied	generally	5%-10% or less	difficult	not nervous	do not know much	generally	generally	Agree	3-5 years or less	Adjust diet┋exercise	Other〖Geriatric diseases〗	TV┋Internet	Difficulty in making an appointment┋Long queue time┋Fear of receiving wrong or excessive medical treatment	Health care┋Pharmaceutical industry
400	2020/5/12 21:19:46	248 seconds	WeChat	Fuzhou, Fujian	female	20-29 years old	City	Personnel from party and government agencies, state agencies, mass organizations and social organizations, enterprises and institutions	College or undergraduate degree	CPC member	good	More than 30 days	generally	Below 150,000-300,000 yuan	very satisfied	Basically satisfied	very satisfied	Basically satisfied	Basically satisfied	Basically satisfied	Basically satisfied	Basically satisfied	Basically reasonable	Less than 1%	Disaster	Generally nervous	General understanding	Very important	Very important	Agree	3-5 years or less	Adjust diet┋Exercise┋Consult doctor	arthritis	Listen to doctor’s advice┋Internet┋Communicate with acquaintances	Difficult to make an appointment┋long queue time	Nursing Industry┋Health Testing
401	2020/5/12 21:19:48	127 seconds	WeChat	Liaoning-Shenyang	female	20-29 years old	town	Others (students, military personnel, etc.)	Graduate students and above	CPC member	very good	Less than 5 days	very often	Below 80,000 yuan	very satisfied	very satisfied	very satisfied	very satisfied	very satisfied	very satisfied	very satisfied	very satisfied	very reasonable	1%-5% or less	generally	not nervous	do not know much	Very important	Very important	Strongly Agree	More than 10 years	Adjust diet┋Exercise┋Consult doctor	No	Listen to doctor’s advice┋TV┋Internet┋Book study	High cost ┋ Difficulty in making an appointment ┋ Long queue time ┋ Not familiar with the process ┋ Fear of receiving wrong or excessive medical treatment	Pharmaceutical industry┋Nursing industry┋Health testing┋Health management┋Chronic disease rehabilitation
402	2020/5/12 21:19:51	213 seconds	WeChat	Jiangsu-Lianyungang	female	20-29 years old	City	Business and service industry personnel	College or undergraduate degree	the masses	very good	5-15 days or less	Very rarely	Below 80,000-150,000 yuan	Basically satisfied	Basically satisfied	Basically satisfied	very satisfied	very satisfied	very satisfied	very satisfied	very satisfied	generally	More than 10%	difficult	Not too nervous	do not know much	important	Very important	generally	3-5 years or less	Adjust your diet┋Exercise┋Health products┋Consult your doctor	No	Listen to doctor’s advice┋TV┋Communicate with acquaintances	High cost ┋ Difficulty in making an appointment ┋ Long queue time ┋ Not familiar with the process ┋ Fear of receiving wrong or excessive medical treatment	Health care products┋Pharmaceutical industry┋Nursing industry┋Health testing┋Chronic disease rehabilitation
403	2020/5/12 21:20:09	494 seconds	WeChat	Zhengzhou, Henan	female	30–39 years old	City	Business and service industry personnel	junior high school	the masses	very good	0 days	generally	Below 80,000-150,000 yuan	Basically satisfied	very satisfied	Basically satisfied	Basically satisfied	very satisfied	Basically satisfied	very satisfied	generally	Basically reasonable	Less than 1%	Not difficult	Generally nervous	do not know much	important	Don't understand	Agree	3-5 years or less	Adjust diet┋exercise	No	television	Fear of receiving wrong or overly medical treatment	Healthy retirement
404	2020/5/12 21:20:20	213 seconds	WeChat	Fujian Xiamen	female	20-29 years old	City	Business and service industry personnel	College or undergraduate degree	the masses	generally	5-15 days or less	Very rarely	Below 150,000-300,000 yuan	Basically satisfied	Basically satisfied	Basically satisfied	Basically satisfied	Basically satisfied	generally	Basically satisfied	Not so satisfied	Basically reasonable	1%-5% or less	difficult	Generally nervous	do not know much	important	important	Agree	1-3 years or less	Adjust diet┋Exercise┋Health products┋Consult doctor┋Others〖Adjust mentality and reduce stress〗	Other〖Gastrointestinal〗	Internet┋Communicate with acquaintances	Difficulty making an appointment	Health Checkup┋Health Management┋Chronic Disease Rehabilitation
405	2020/5/12 21:20:27	274 seconds	WeChat	Shanxi-Shuozhou	female	20-29 years old	rural and countryside	Others (students, military personnel, etc.)	Graduate students and above	CPC member	very good	5-15 days or less	Very rarely	Below 80,000 yuan	generally	Basically satisfied	Basically satisfied	very satisfied	Basically satisfied	very satisfied	Basically satisfied	Basically satisfied	Basically reasonable	1%-5% or less	difficult	Not too nervous	do not know much	Very important	Very important	generally	3-5 years or less	Adjust diet┋Exercise┋Consult doctor	No	Listen to doctor’s advice┋TV┋Internet┋Communicate with acquaintances	High cost┋Difficult to make an appointment┋Long queue time┋Unfamiliar with the process	Health care┋Pharmaceutical industry┋Health testing┋Health management┋Chronic disease rehabilitation
406	2020/5/12 21:20:35	161 seconds	WeChat	Wuhan, Hubei	female	30–39 years old	City	Teachers and professional technical personnel	Graduate students and above	CPC member	good	5-15 days or less	Very rarely	Below 150,000-300,000 yuan	Basically satisfied	generally	Basically satisfied	very satisfied	Basically satisfied	generally	Basically satisfied	generally	generally	5%-10% or less	Disaster	Generally nervous	do not know much	Very important	Very important	Strongly Agree	3-5 years or less	Adjust diet┋Exercise┋Consult doctor	other	Listen to doctor’s advice┋Internet┋Book study┋Communicate with acquaintances	High cost ┋ Difficulty in making an appointment ┋ Long queue time ┋ Fear of receiving wrong or excessive medical treatment	Healthy elderly care┋Medical tourism┋Pharmaceutical industry┋Health testing┋Health management┋Chronic disease rehabilitation
407	2020/5/12 21:20:37	178 seconds	WeChat	Shanxi-Datong	female	20-29 years old	rural and countryside	Others (students, military personnel, etc.)	College or undergraduate degree	Communist Youth League member	good	More than 30 days	Very rarely	Below 80,000 yuan	Basically satisfied	generally	Basically satisfied	very satisfied	generally	Basically satisfied	very satisfied	very satisfied	generally	1%-5% or less	generally	Not too nervous	Haven't heard of it	important	Very important	Don't understand	5-8 years or less	Health products	other	Listen to doctor’s advice┋Internet┋Communicate with acquaintances	High cost ┋ Difficulty in making an appointment ┋ Long queue time ┋ Not familiar with the process ┋ Fear of receiving wrong or excessive medical treatment	Health care┋Health care products┋Medical tourism┋Sports industry┋Health testing┋Health management┋Chronic disease rehabilitation
408	2020/5/12 21:20:39	202 seconds	WeChat	Heilongjiang-Mudanjiang	female	20-29 years old	town	Personnel from party and government agencies, state agencies, mass organizations and social organizations, enterprises and institutions	College or undergraduate degree	CPC member	very good	Less than 5 days	Very rarely	Below 80,000 yuan	generally	generally	generally	generally	Not so satisfied	generally	Not so satisfied	Not so satisfied	generally	5%-10% or less	difficult	Generally nervous	do not know much	important	Very important	Agree	More than 10 years	Adjust diet┋exercise	Other〖Rhinitis〗	internet	High cost ┋ Difficulty in making an appointment ┋ Long queue time ┋ Fear of receiving wrong or excessive medical treatment	Sports industry
409	2020/5/12 21:20:41	343 seconds	WeChat	Henan-Jiyuan	male	40–49 years old	rural and countryside	production operators	junior high school	the masses	generally	Less than 5 days	Never	Below 80,000-150,000 yuan	Basically satisfied	very satisfied	very satisfied	Basically satisfied	Basically satisfied	very satisfied	very satisfied	very satisfied	Basically reasonable	1%-5% or less	Not difficult	not nervous	Haven't heard of it	Don't understand	Don't understand	Agree	5-8 years or less	Adjust diet┋Exercise┋Consult doctor	No	Listen to your doctor's advice	High cost┋No one to accompany you	Healthy Elderly Care┋Chronic Disease Rehabilitation
410	2020/5/12 21:20:57	698 seconds	WeChat	Jiangxi-Nanchang	male	20-29 years old	City	Others (students, military personnel, etc.)	Graduate students and above	CPC member	good	Less than 5 days	relatively frequently	Below 150,000-300,000 yuan	generally	Basically satisfied	very satisfied	Basically satisfied	Basically satisfied	very satisfied	very satisfied	very satisfied	Basically reasonable	More than 10%	not difficult at all	Very harmonious	basic understanding	important	Very important	Don't understand	3-5 years or less	Adjust diet┋exercise┋health products	Other〖High uric acid〗	internet	Long queue times┋Fear of receiving wrong or excessive medical treatment	Medical Tourism┋Health Management┋Chronic Disease Rehabilitation
411	2020/5/12 21:21:27	517 seconds	WeChat	Harbin, Heilongjiang Province	female	30–39 years old	town	Business and service industry personnel	junior high school	the masses	very good	5-15 days or less	Never	Below 80,000 yuan	generally	very satisfied	very satisfied	very satisfied	generally	Not so satisfied	generally	Very dissatisfied	Very unreasonable	Not sure	difficult	Not too nervous	do not know much	Very important	Very important	Agree	1-3 years or less	Adjust diet┋Exercise┋Consult doctor	arthritis	Listen to doctor’s advice┋Internet	High cost┋Difficult to make an appointment┋Long queue time┋Unfamiliar with the process	Health care┋Sports industry┋Health testing┋Health management
412	2020/5/12 21:21:28	242 seconds	WeChat	Fujian Xiamen	female	20-29 years old	City	Personnel from party and government agencies, state agencies, mass organizations and social organizations, enterprises and institutions	College or undergraduate degree	CPC member	good	Less than 5 days	generally	Below 150,000-300,000 yuan	Basically satisfied	Basically satisfied	Basically satisfied	Basically satisfied	Basically satisfied	Not so satisfied	Basically satisfied	Basically satisfied	Basically reasonable	5%-10% or less	Disaster	Generally nervous	General understanding	important	important	generally	5-8 years or less	Adjust your diet┋Consult your doctor	other	Listen to doctor’s advice┋TV┋Internet┋Communicate with acquaintances	Difficulty in making an appointment┋Long queue time┋Not familiar with the process┋Afraid of receiving wrong or excessive medical treatment	Health care┋Pharmaceutical industry
413	2020/5/12 21:21:56	208 seconds	WeChat	Heilongjiang-Yichun	female	20-29 years old	town	Others (students, military personnel, etc.)	College or undergraduate degree	Communist Youth League member	very good	0 days	Very rarely	Below 80,000-150,000 yuan	very satisfied	very satisfied	very satisfied	very satisfied	very satisfied	Basically satisfied	very satisfied	very satisfied	very reasonable	Not sure	difficult	not nervous	do not know much	Very important	Very important	Strongly Agree	3-5 years or less	Adjust your diet┋Exercise┋Health products┋Consult your doctor	No	Listen to doctor’s advice┋TV┋Internet┋Communicate with acquaintances	Long queue time ┋ Not familiar with the process ┋ Fear of receiving wrong or excessive medical treatment	Health Checkup┋Health Management┋Chronic Disease Rehabilitation
414	2020/5/12 21:21:58	531 seconds	WeChat	Anhui-Hefei	male	40–49 years old	rural and countryside	production operators	junior high school	the masses	good	5-15 days or less	Very rarely	Below 80,000 yuan	Basically satisfied	Basically satisfied	Basically satisfied	very satisfied	Basically satisfied	generally	Basically satisfied	Basically satisfied	generally	1%-5% or less	generally	not nervous	Haven't heard of it	Don't understand	Don't understand	Don't understand	5-8 years or less	Adjust diet┋exercise	other	Listen to your doctor's advice	Difficulty making an appointment	health check
415	2020/5/12 21:22:22	224 seconds	WeChat	Heilongjiang-Jixi	female	20-29 years old	City	Others (students, military personnel, etc.)	College or undergraduate degree	Communist Youth League member	good	15-30 days or less	Very rarely	Below 80,000 yuan	Basically satisfied	Basically satisfied	Basically satisfied	very satisfied	Basically satisfied	Basically satisfied	Basically satisfied	Basically satisfied	Basically reasonable	Not sure	generally	not nervous	do not know much	important	important	generally	3-5 years or less	Adjust diet	No	Listen to doctor’s advice┋Communicate with acquaintances	High cost ┋ Not familiar with the process ┋ Fear of receiving wrong or excessive medical treatment	Pharmaceutical industry
416	2020/5/12 21:22:25	175 seconds	WeChat	Shenzhen, Guangdong	male	20-29 years old	City	Business and service industry personnel	College or undergraduate degree	CPC member	very good	Less than 5 days	generally	300,000-1 million yuan or less	generally	generally	generally	generally	generally	generally	generally	generally	Basically reasonable	1%-5% or less	Disaster	Generally nervous	do not know much	Very important	Very important	Strongly Agree	5-8 years or less	Adjust diet┋exercise┋health products	No	internet	Fear of receiving wrong or overly medical treatment	Health care┋Pharmaceutical industry┋Health management┋Chronic disease rehabilitation
417	2020/5/12 21:22:33	551 seconds	WeChat	Gansu-Pingliang	male	40–49 years old	rural and countryside	Others (students, military personnel, etc.)	junior high school	the masses	Not good	Less than 5 days	generally	Below 80,000 yuan	Basically satisfied	generally	generally	Basically satisfied	Basically satisfied	Basically satisfied	Basically satisfied	Basically satisfied	generally	Not sure	generally	not nervous	do not know much	important	Don't understand	Disagree	1-3 years or less	Adjust diet┋exercise┋others	other	television	High cost┋Fear of receiving wrong or excessive medical treatment	Healthy elderly care┋Health testing┋Chronic disease rehabilitation
418	2020/5/12 21:22:37	189 seconds	WeChat	Shanghai-Minhang District	female	40–49 years old	City	Teachers and professional technical personnel	Graduate students and above	CPC member	good	5-15 days or less	generally	Below 80,000-150,000 yuan	Basically satisfied	Basically satisfied	Basically satisfied	Not so satisfied	Basically satisfied	Basically satisfied	Basically satisfied	generally	generally	1%-5% or less	Disaster	Generally nervous	do not know much	generally	important	Agree	3-5 years or less	Adjust diet┋exercise┋health products	hypertension	Listen to doctor’s advice┋Internet┋Communicate with acquaintances	Difficult to make an appointment┋long queue time	Health care┋Health care products┋Medical tourism┋Health testing┋Chronic disease rehabilitation
419	2020/5/12 21:22:37	357 seconds	WeChat	Hohhot, Inner Mongolia	female	20-29 years old	City	Teachers and professional technical personnel	Graduate students and above	CPC member	very good	0 days	relatively frequently	Below 80,000-150,000 yuan	very satisfied	Basically satisfied	Basically satisfied	Basically satisfied	Basically satisfied	generally	Basically satisfied	Basically satisfied	Not very reasonable	5%-10% or less	Disaster	Generally nervous	do not know much	important	important	Agree	3-5 years or less	Adjust diet┋Exercise┋Consult doctor	No	Listen to doctor’s advice┋Internet┋Book study	High cost ┋ Difficulty in making an appointment ┋ Long queue time ┋ Not familiar with the process ┋ Fear of receiving wrong or excessive medical treatment	Healthy elderly care┋Medical tourism┋Health management
420	2020/5/12 21:22:40	591 seconds	WeChat	Heilongjiang-Shuangyashan	female	40–49 years old	rural and countryside	Others (students, military personnel, etc.)	junior high school	the masses	Not good	5-15 days or less	Never	Below 80,000 yuan	Very dissatisfied	generally	generally	generally	generally	generally	generally	generally	Very unreasonable	Not sure	generally	very nervous	do not know much	Don't understand	Very important	Don't understand	1-3 years or less	Adjust diet┋Exercise┋Health products┋Consult doctor┋Others	Heart disease┋Arthritis┋Hypertension┋Others	TV┋Book study┋Communicating with acquaintances	High cost ┋ Long queue time ┋ Not familiar with the process ┋ Fear of receiving wrong or excessive medical treatment ┋ No one to accompany you	Health care┋Health care products┋Medical tourism┋Sports industry┋Pharmaceutical industry┋Nursing industry┋Health testing┋Health management┋Chronic disease rehabilitation┋Others
421	2020/5/12 21:22:58	557 seconds	WeChat	Shenzhen, Guangdong	male	20-29 years old	City	Business and service industry personnel	Graduate students and above	Communist Youth League member	good	0 days	Never	300,000-1 million yuan or less	Basically satisfied	generally	generally	generally	Basically satisfied	generally	Basically satisfied	generally	generally	Less than 1%	generally	Very harmonious	General understanding	important	important	Agree	1-3 years or less	sports	No	other	Difficulty making an appointment	Healthy and elderly care┋health products
422	2020/5/12 21:23:05	248 seconds	WeChat	Shanxi-Changzhi	female	20-29 years old	rural and countryside	Others (students, military personnel, etc.)	Graduate students and above	Communist Youth League member	good	5-15 days or less	generally	Below 80,000 yuan	generally	generally	generally	generally	generally	generally	generally	generally	generally	Not sure	generally	Generally nervous	General understanding	generally	generally	generally	Below 8-10 years	Adjust diet	No	Listen to doctor’s advice┋Internet	High cost ┋ Difficulty in making an appointment ┋ Long queue time ┋ Not familiar with the process ┋ Fear of receiving wrong or excessive medical treatment	Health care┋Health care products┋Medical tourism┋Sports industry┋Pharmaceutical industry┋Nursing industry┋Health testing┋Health management┋Chronic disease rehabilitation
423	2020/5/12 21:23:12	265 seconds	WeChat	Fujian Xiamen	female	30–39 years old	City	Personnel from party and government agencies, state agencies, mass organizations and social organizations, enterprises and institutions	Graduate students and above	CPC member	good	5-15 days or less	Very rarely	300,000-1 million yuan or less	Basically satisfied	generally	generally	generally	generally	generally	generally	Not so satisfied	generally	5%-10% or less	Disaster	very nervous	Haven't heard of it	Very important	important	Agree	More than 10 years	Adjust diet┋Exercise┋Consult doctor	Other〖Rhinitis〗	Listen to doctor’s advice┋Internet┋Communicate with acquaintances	High cost ┋ Difficulty in making an appointment ┋ Fear of receiving wrong or excessive medical treatment ┋ No one to accompany you	Health care┋nursing industry
424	2020/5/12 21:23:20	347 seconds	WeChat	Fuzhou, Fujian	female	40–49 years old	City	Personnel from party and government agencies, state agencies, mass organizations and social organizations, enterprises and institutions	College or undergraduate degree	CPC member	good	5-15 days or less	Very rarely	Below 80,000-150,000 yuan	Basically satisfied	Basically satisfied	Basically satisfied	Basically satisfied	Basically satisfied	Basically satisfied	Basically satisfied	Basically satisfied	Basically reasonable	5%-10% or less	Disaster	Generally nervous	General understanding	important	important	generally	3-5 years or less	Adjust diet┋Exercise┋Consult doctor	Arthritis┋Others	Listen to doctor’s advice┋TV┋Internet	Difficult to make an appointment┋long queue time	Health products┋Sports industry
425	2020/5/12 21:23:26	318 seconds	WeChat	Jiangsu-Suzhou	male	40–49 years old	City	Teachers and professional technical personnel	Graduate students and above	other	generally	More than 30 days	generally	Below 150,000-300,000 yuan	generally	generally	Basically satisfied	Basically satisfied	Basically satisfied	generally	generally	Basically satisfied	Basically reasonable	1%-5% or less	Disaster	Not too nervous	General understanding	important	important	generally	5-8 years or less	Adjust your diet┋Consult your doctor	Arthritis┋Hypertension┋Others〖Cervical spondylosis, migraine〗	Listen to doctor’s advice┋Internet┋Communicate with acquaintances	Difficulty in making an appointment┋Long queue time┋Fear of receiving wrong or excessive medical treatment	Pharmaceutical industry┋Nursing industry┋Health testing┋Chronic disease rehabilitation
426	2020/5/12 21:23:44	225 seconds	WeChat	Shaanxi-Yulin	female	20-29 years old	City	Teachers and professional technical personnel	Graduate students and above	Communist Youth League member	very good	5-15 days or less	Very rarely	Below 80,000-150,000 yuan	Basically satisfied	Not so satisfied	Not so satisfied	Basically satisfied	Not so satisfied	generally	generally	Not so satisfied	Not very reasonable	5%-10% or less	Disaster	Generally nervous	do not know much	Very important	Very important	Strongly Agree	5-8 years or less	Adjust your diet┋Exercise┋Health products┋Consult your doctor	other	Listen to doctor’s advice┋TV┋Internet┋Communicate with acquaintances	High cost ┋ Not familiar with the process ┋ Fear of receiving wrong or excessive medical treatment	Healthy elderly care┋Medical tourism┋Health testing┋Health management┋Chronic disease rehabilitation
427	2020/5/12 21:23:52	209 seconds	WeChat	Nanjing, Jiangsu	male	20-29 years old	City	Teachers and professional technical personnel	Graduate students and above	CPC member	very good	5-15 days or less	Very rarely	300,000-1 million yuan or less	very satisfied	Basically satisfied	Basically satisfied	Very dissatisfied	Very dissatisfied	Very dissatisfied	generally	very satisfied	Basically reasonable	5%-10% or less	generally	Generally nervous	Haven't heard of it	Very important	Very important	Strongly Agree	More than 10 years	Adjust diet┋exercise	No	Internet┋Book learning┋Communicating with acquaintances	Difficult to make an appointment┋long queue time	Health care┋Pharmaceutical industry┋Health management
428	2020/5/12 21:23:58	207 seconds	WeChat	Taiyuan Shanxi	female	20-29 years old	City	Business and service industry personnel	College or undergraduate degree	Communist Youth League member	very good	5-15 days or less	Never	Below 80,000 yuan	generally	Basically satisfied	Basically satisfied	very satisfied	Basically satisfied	Basically satisfied	Basically satisfied	Basically satisfied	generally	Not sure	Disaster	Generally nervous	do not know much	Very important	Very important	Don't understand	3-5 years or less	Adjust diet┋exercise	No	communicate with acquaintances	Unfamiliar with the process┋Afraid of receiving wrong or excessive medical treatment┋No one to accompany you	Health care┋Health care products┋Pharmaceutical industry┋Health testing┋Health management
429	2020/5/12 21:24:03	470 seconds	WeChat	Urumqi, Xinjiang	female	40–49 years old	City	Teachers and professional technical personnel	Graduate students and above	CPC member	good	More than 30 days	Very rarely	300,000-1 million yuan or less	Basically satisfied	generally	Basically satisfied	Basically satisfied	generally	generally	generally	generally	Not very reasonable	Less than 1%	Disaster	Generally nervous	do not know much	generally	generally	Disagree	5-8 years or less	Adjust your diet┋Exercise┋Health products┋Consult your doctor	other	Internet┋Book learning┋Communicating with acquaintances	Long queue time ┋ Not familiar with the process ┋ Fear of receiving wrong or excessive medical treatment	Healthy elderly care┋Nursing industry┋Health testing┋Health management┋Chronic disease rehabilitation
430	2020/5/12 21:24:27	167 seconds	WeChat	Heilongjiang-Suihua	female	20-29 years old	town	Others (students, military personnel, etc.)	Graduate students and above	Communist Youth League member	very good	5-15 days or less	Very rarely	Below 80,000-150,000 yuan	Basically satisfied	Basically satisfied	Basically satisfied	Basically satisfied	Basically satisfied	Basically satisfied	Basically satisfied	Basically satisfied	Basically reasonable	5%-10% or less	Disaster	very nervous	do not know much	Very important	Very important	Agree	1-3 years or less	Adjust your diet┋Exercise┋Health products┋Consult your doctor	Other〖dysmenorrhea〗	Listen to doctor’s advice┋Internet	High cost ┋ Difficulty in making an appointment ┋ Long queue time ┋ Not familiar with the process ┋ Fear of receiving wrong or excessive medical treatment	Health care┋Health products┋Medical tourism
431	2020/5/12 21:24:28	607 seconds	WeChat	Fujian Xiamen	male	Over 50 years old	City	Personnel from party and government agencies, state agencies, mass organizations and social organizations, enterprises and institutions	College or undergraduate degree	CPC member	generally	5-15 days or less	Never	Below 150,000-300,000 yuan	Basically satisfied	Basically satisfied	Basically satisfied	Basically satisfied	very satisfied	generally	Basically satisfied	Basically satisfied	Basically reasonable	5%-10% or less	generally	Not too nervous	General understanding	important	generally	Agree	5-8 years or less	Adjust diet┋Exercise┋Consult doctor	Arthritis┋Hypertension	Listen to doctor’s advice┋Internet┋Communicate with acquaintances	Fear of receiving wrong or overly medical treatment	Health care┋Pharmaceutical industry┋Nursing industry┋Health management
432	2020/5/12 21:24:36	93 seconds	WeChat	Harbin, Heilongjiang Province	female	20-29 years old	City	Others (students, military personnel, etc.)	College or undergraduate degree	the masses	generally	5-15 days or less	Very rarely	Below 80,000 yuan	Basically satisfied	Basically satisfied	Basically satisfied	Basically satisfied	Basically satisfied	Basically satisfied	Basically satisfied	Basically satisfied	Basically reasonable	1%-5% or less	Disaster	Generally nervous	General understanding	generally	generally	generally	3-5 years or less	Adjust diet┋exercise	No	Listen to doctor’s advice┋Internet	High cost┋difficult to make an appointment	Healthy retirement
433	2020/5/12 21:24:40	285 seconds	WeChat	Fujian Xiamen	male	30–39 years old	City	Business and service industry personnel	Graduate students and above	CPC member	very good	5-15 days or less	Very rarely	300,000-1 million yuan or less	Basically satisfied	Basically satisfied	Basically satisfied	very satisfied	generally	generally	Basically satisfied	generally	Basically reasonable	5%-10% or less	difficult	Generally nervous	do not know much	Very important	Very important	Strongly Agree	3-5 years or less	Adjust diet┋Exercise┋Consult doctor	No	Listen to doctor’s advice┋Internet	High cost ┋ Difficulty in making an appointment ┋ Long queue time ┋ Fear of receiving wrong or excessive medical treatment	Health care┋Sports industry┋Health testing
434	2020/5/12 21:24:47	172 seconds	WeChat	Inner Mongolia-Ulanqab	female	20-29 years old	town	Others (students, military personnel, etc.)	Graduate students and above	Communist Youth League member	very good	Less than 5 days	Very rarely	Below 80,000 yuan	Basically satisfied	Basically satisfied	Basically satisfied	very satisfied	Basically satisfied	Basically satisfied	Basically satisfied	Basically satisfied	Basically reasonable	Not sure	generally	not nervous	do not know much	generally	generally	Don't understand	More than 10 years	Adjust diet┋exercise	No	Listen to doctor’s advice┋TV┋Internet	High cost┋Not familiar with the process	Healthy and elderly care┋health products
435	2020/5/12 21:24:55	197 seconds	WeChat	Guangdong Dongguan	male	20-29 years old	City	Business and service industry personnel	Graduate students and above	CPC member	very good	Less than 5 days	generally	300,000-1 million yuan or less	generally	Basically satisfied	Basically satisfied	very satisfied	Basically satisfied	Basically satisfied	Basically satisfied	generally	Basically reasonable	Less than 1%	generally	Not too nervous	do not know much	Very important	Very important	Agree	3-5 years or less	Adjust diet┋Exercise┋Consult doctor	hypertension	Listen to doctor’s advice┋Internet┋Communicate with acquaintances	Fear of receiving wrong or overly medical treatment	Health care┋Sports industry┋Nursing industry┋Health testing┋Health management
436	2020/5/12 21:25:07	525 seconds	WeChat	Heilongjiang-Suihua	male	40–49 years old	rural and countryside	production operators	Technical secondary school or high school	Communist Youth League member	generally	5-15 days or less	Never	Below 80,000 yuan	Not so satisfied	Not so satisfied	Very dissatisfied	Basically satisfied	Basically satisfied	Very dissatisfied	Very dissatisfied	very satisfied	Very unreasonable	5%-10% or less	difficult	Very harmonious	do not know much	Don't understand	Very important	Agree	3-5 years or less	Adjust diet┋exercise	hypertension	Listen to doctor’s advice┋Study books┋Communicate with acquaintances	High cost ┋ Not familiar with the process ┋ Fear of receiving wrong or excessive medical treatment	Healthy elderly care┋nursing industry┋health management
437	2020/5/12 21:25:33	251 seconds	WeChat	Taiyuan Shanxi	male	20-29 years old	town	Others (students, military personnel, etc.)	College or undergraduate degree	CPC member	good	5-15 days or less	Very rarely	Below 150,000-300,000 yuan	Basically satisfied	very satisfied	Basically satisfied	very satisfied	Basically satisfied	generally	generally	Basically satisfied	generally	5%-10% or less	Disaster	Generally nervous	basic understanding	Very important	Very important	Agree	5-8 years or less	Adjust diet┋Exercise┋Consult doctor	No	Listen to doctor’s advice┋Internet┋Communicate with acquaintances	High cost┋Fear of receiving wrong or excessive medical treatment	Health care┋Sports industry┋Health testing┋Health management
438	2020/5/12 21:25:34	516 seconds	WeChat	Lanzhou	female	20-29 years old	town	Others (students, military personnel, etc.)	College or undergraduate degree	CPC member	good	0 days	Very rarely	Below 80,000 yuan	very satisfied	generally	Basically satisfied	very satisfied	very satisfied	Basically satisfied	generally	Basically satisfied	Basically reasonable	1%-5% or less	generally	very nervous	General understanding	Very important	Very important	Strongly Agree	1-3 years or less	Adjust diet┋Exercise┋Consult doctor	No	Listen to doctor’s advice┋Internet┋Communicate with acquaintances	High cost ┋ Difficulty in making an appointment ┋ Long queue time ┋ Not familiar with the process ┋ Fear of receiving wrong or excessive medical treatment	Health products┋Medical tourism┋Pharmaceutical industry
439	2020/5/12 21:25:35	483 seconds	WeChat	Shanxi-Datong	female	40–49 years old	town	Business and service industry personnel	Technical secondary school or high school	the masses	have a chronic disease	15-30 days or less	Never	Below 80,000-150,000 yuan	Basically satisfied	Basically satisfied	generally	Basically satisfied	Basically satisfied	Not so satisfied	Basically satisfied	generally	Basically reasonable	5%-10% or less	generally	not nervous	do not know much	Don't understand	Very important	generally	5-8 years or less	Adjust diet┋Exercise┋Consult doctor	other	Listen to your doctor’s advice┋TV	High cost┋Difficult to make an appointment┋Long queue time	Health Checkup┋Health Management┋Chronic Disease Rehabilitation
440	2020/5/12 21:25:45	267 seconds	WeChat	Heilongjiang-Shuangyashan	female	Under 19 years old	town	Others (students, military personnel, etc.)	Graduate students and above	Communist Youth League member	good	15-30 days or less	generally	Below 150,000-300,000 yuan	Basically satisfied	Basically satisfied	Basically satisfied	very satisfied	Basically satisfied	Basically satisfied	Basically satisfied	Basically satisfied	Basically reasonable	5%-10% or less	Disaster	Generally nervous	General understanding	important	Very important	Strongly Agree	1-3 years or less	Adjust diet┋exercise	other	TV┋Internet	High cost ┋ Difficulty in making appointments ┋ Fear of receiving wrong or excessive medical treatment	Health care┋Pharmaceutical industry┋Health testing┋Health management
441	2020/5/12 21:26:00	416 seconds	WeChat	Beijing-Chaoyang District	female	40–49 years old	City	Personnel from party and government agencies, state agencies, mass organizations and social organizations, enterprises and institutions	College or undergraduate degree	the masses	good	5-15 days or less	Never	Below 150,000-300,000 yuan	generally	Not so satisfied	generally	Basically satisfied	generally	Not so satisfied	Not so satisfied	Basically satisfied	Not very reasonable	5%-10% or less	generally	Generally nervous	do not know much	generally	important	Agree	1-3 years or less	Adjust your diet┋Exercise┋Health products┋Consult your doctor	hypertension	Listen to doctor’s advice┋Study books┋Communicate with acquaintances	High cost ┋ Difficulty in making an appointment ┋ Long queue time ┋ Not familiar with the process ┋ Fear of receiving wrong or excessive medical treatment	Health care┋Health care products┋Sports industry┋Pharmaceutical industry
442	2020/5/12 21:26:04	294 seconds	WeChat	Fuzhou, Fujian	female	20-29 years old	City	Personnel from party and government agencies, state agencies, mass organizations and social organizations, enterprises and institutions	Graduate students and above	CPC member	generally	15-30 days or less	Very rarely	Below 80,000-150,000 yuan	generally	Not so satisfied	generally	generally	generally	Not so satisfied	generally	generally	Basically reasonable	Not sure	Disaster	very nervous	General understanding	Very important	Very important	Strongly Agree	Below 8-10 years	Adjust diet┋Exercise┋Consult doctor	No	Listen to doctor’s advice┋TV┋Internet┋Book study	It’s difficult to make an appointment┋Long queue time┋No one to accompany you	Health care┋Pharmaceutical industry┋Nursing industry┋Health testing┋Health management┋Chronic disease rehabilitation
443	2020/5/12 21:26:06	269 seconds	WeChat	Fuzhou, Fujian	female	30–39 years old	City	Personnel from party and government agencies, state agencies, mass organizations and social organizations, enterprises and institutions	Graduate students and above	CPC member	very good	Less than 5 days	Very rarely	300,000-1 million yuan or less	generally	Not so satisfied	Not so satisfied	generally	Not so satisfied	Not so satisfied	generally	generally	Not very reasonable	1%-5% or less	Disaster	Generally nervous	do not know much	important	Very important	Strongly Agree	5-8 years or less	Adjust diet┋exercise┋health products	other	Listen to doctor’s advice┋Internet┋Communicate with acquaintances	High cost ┋ Difficulty in making an appointment ┋ Long queue time ┋ Fear of receiving wrong or excessive medical treatment	Healthy elderly care┋Health testing┋Health management
444	2020/5/12 21:26:18	235 seconds	WeChat	Fujian Xiamen	male	30–39 years old	City	Personnel from party and government agencies, state agencies, mass organizations and social organizations, enterprises and institutions	Graduate students and above	the masses	very good	0 days	relatively frequently	More than 1 million yuan	very satisfied	very satisfied	very satisfied	very satisfied	very satisfied	very satisfied	very satisfied	very satisfied	very reasonable	Not sure	generally	Not too nervous	do not know much	Very important	Very important	Strongly Agree	More than 10 years	Adjust diet┋Exercise┋Consult doctor	No	Listen to doctor’s advice┋Internet┋Book study┋Communicate with acquaintances	Unfamiliar with the process┋Afraid of receiving errors or over-medication	Health care┋Pharmaceutical industry┋Nursing industry┋Health testing┋Health management
445	2020/5/12 21:26:28	154 seconds	WeChat	Fujian Xiamen	male	20-29 years old	City	Personnel from party and government agencies, state agencies, mass organizations and social organizations, enterprises and institutions	Graduate students and above	the masses	very good	5-15 days or less	Very rarely	300,000-1 million yuan or less	Basically satisfied	generally	generally	Basically satisfied	generally	Basically satisfied	Basically satisfied	Basically satisfied	generally	1%-5% or less	generally	Generally nervous	Know well	Very important	Very important	Agree	3-5 years or less	Adjust diet┋exercise	No	Listen to doctor’s advice┋TV┋Internet┋Book study┋Communicate with acquaintances	High cost ┋ Difficulty in making appointments ┋ Fear of receiving wrong or excessive medical treatment	Health care┋Health care products┋Medical tourism┋Sports industry┋Pharmaceutical industry┋Nursing industry
446	2020/5/12 21:26:33	181 seconds	WeChat	Sichuan-Nanchong	female	Under 19 years old	City	Others (students, military personnel, etc.)	College or undergraduate degree	Communist Youth League member	good	15-30 days or less	generally	Below 80,000 yuan	Basically satisfied	Basically satisfied	Basically satisfied	Basically satisfied	Basically satisfied	Basically satisfied	Basically satisfied	Basically satisfied	generally	Less than 1%	Disaster	Generally nervous	General understanding	important	important	Agree	5-8 years or less	Adjust diet┋exercise┋health products	No	Listen to doctor’s advice┋Internet┋Book study	High cost ┋ Difficulty in making an appointment ┋ Long queue time ┋ Not familiar with the process ┋ Fear of receiving wrong or excessive medical treatment ┋ No one to accompany you	Health care┋Health care products┋Medical tourism┋Sports industry┋Pharmaceutical industry┋Nursing industry┋Health testing┋Health management┋Chronic disease rehabilitation
447	2020/5/12 21:26:38	179 seconds	WeChat	Yunnan-Qujing	female	20-29 years old	town	Others (students, military personnel, etc.)	College or undergraduate degree	the masses	very good	Less than 5 days	Very rarely	Below 80,000-150,000 yuan	Not so satisfied	generally	Basically satisfied	very satisfied	generally	Basically satisfied	Not so satisfied	generally	Basically reasonable	Not sure	generally	Generally nervous	do not know much	Very important	Very important	Disagree	3-5 years or less	Adjust diet┋exercise	No	Listen to doctor’s advice┋Internet┋Communicate with acquaintances	Not familiar with the process	Pharmaceutical industry┋Nursing industry┋Health testing┋Health management
448	2020/5/12 21:27:08	187 seconds	WeChat	Chongqing-Liangjiang New Area	male	30–39 years old	City	Business and service industry personnel	College or undergraduate degree	other	very good	0 days	generally	More than 1 million yuan	very satisfied	Basically satisfied	Basically satisfied	generally	Basically satisfied	Basically satisfied	generally	Basically satisfied	Basically reasonable	Less than 1%	Not difficult	Not too nervous	General understanding	generally	generally	Agree	3-5 years or less	Adjust your diet┋Exercise┋Health products┋Consult your doctor	other	Listen to doctor’s advice┋Internet┋Book study┋Communicate with acquaintances	other	Health care┋Sports industry┋Health testing┋Health management┋Others〖Occupational disease prevention〗
449	2020/5/12 21:27:35	195 seconds	WeChat	Heilongjiang-Suihua	female	20-29 years old	rural and countryside	Others (students, military personnel, etc.)	Graduate students and above	Communist Youth League member	very good	0 days	Never	Below 80,000 yuan	Basically satisfied	very satisfied	very satisfied	very satisfied	Basically satisfied	generally	generally	very satisfied	very reasonable	Less than 1%	Not difficult	Generally nervous	General understanding	Very important	Very important	Strongly Agree	3-5 years or less	Adjust diet┋exercise	No	internet	High cost┋difficult to make an appointment	Health care┋Medical tourism┋Sports industry┋Nursing industry┋Health management
450	2020/5/12 21:27:45	191 seconds	WeChat	Fujian-Sanming	male	40–49 years old	City	Teachers and professional technical personnel	College or undergraduate degree	CPC member	generally	Less than 5 days	Very rarely	Below 80,000-150,000 yuan	Basically satisfied	generally	Basically satisfied	Basically satisfied	generally	generally	generally	Basically satisfied	Basically reasonable	5%-10% or less	Not difficult	not nervous	basic understanding	important	important	Agree	3-5 years or less	Adjust diet┋Exercise┋Consult doctor	Hypertension┋Other〖Gout〗	Internet┋Communicate with acquaintances	Fear of receiving wrong or overly medical treatment	Health care┋Medical tourism┋Sports industry┋Nursing industry┋Health testing┋Health management┋Chronic disease rehabilitation
451	2020/5/12 21:28:00	270 seconds	WeChat	Nanjing, Jiangsu	male	40–49 years old	City	Teachers and professional technical personnel	Graduate students and above	CPC member	have a chronic disease	15-30 days or less	Very rarely	300,000-1 million yuan or less	very satisfied	generally	Basically satisfied	Basically satisfied	generally	generally	Basically satisfied	Not so satisfied	Not very reasonable	Less than 1%	Disaster	Not too nervous	do not know much	important	important	Agree	5-8 years or less	Adjust diet┋exercise	Heart disease┋Arthritis┋Hypertension	Listen to doctor’s advice┋Communicate with acquaintances	Long queue times┋Fear of receiving wrong or excessive medical treatment	Health care┋nursing industry┋chronic disease rehabilitation
452	2020/5/12 21:28:16	403 seconds	WeChat	Taiyuan Shanxi	female	40–49 years old	City	Teachers and professional technical personnel	College or undergraduate degree	CPC member	very good	Less than 5 days	Never	Below 150,000-300,000 yuan	Basically satisfied	generally	generally	Basically satisfied	generally	generally	Basically satisfied	Basically satisfied	generally	Less than 1%	generally	Not too nervous	General understanding	important	Very important	Strongly Agree	3-5 years or less	Adjust diet┋exercise	No	Listen to doctor’s advice┋Internet	High cost┋Fear of receiving wrong or excessive medical treatment	Healthy elderly care┋Medical tourism┋Nursing industry┋Health testing┋Health management
453	2020/5/12 21:28:27	191 seconds	WeChat	Shenzhen, Guangdong	male	20-29 years old	City	Business and service industry personnel	College or undergraduate degree	CPC member	good	Less than 5 days	generally	More than 1 million yuan	Basically satisfied	Basically satisfied	Basically satisfied	generally	generally	Basically satisfied	Basically satisfied	Basically satisfied	Basically reasonable	1%-5% or less	generally	Not too nervous	Haven't heard of it	Very important	Very important	Strongly Agree	5-8 years or less	Adjust diet┋Exercise┋Consult doctor	No	Listen to doctor’s advice┋Internet┋Book study	Difficult to make an appointment┋Long queue time┋Not familiar with the process	Health care┋Health products┋Health testing┋Health management┋Chronic disease rehabilitation
454	2020/5/12 21:28:40	542 seconds	WeChat	Heilongjiang-Qiqihar	male	40–49 years old	rural and countryside	Business and service industry personnel	junior high school	the masses	very good	0 days	Very rarely	Below 80,000 yuan	Very dissatisfied	very satisfied	very satisfied	very satisfied	very satisfied	very satisfied	very satisfied	very satisfied	very reasonable	Not sure	generally	Very harmonious	do not know much	Don't understand	Don't understand	Don't understand	Below 8-10 years	Adjust diet┋Exercise┋Consult doctor	No	Book study┋Communicate with acquaintances	High cost ┋ Not familiar with the process ┋ Fear of receiving wrong or excessive medical treatment	Healthy Elderly Care┋Health Testing
455	2020/5/12 21:28:56	253 seconds	WeChat	Hunan-Hengyang	male	30–39 years old	City	Teachers and professional technical personnel	Graduate students and above	CPC member	good	15-30 days or less	generally	Below 150,000-300,000 yuan	very satisfied	Basically satisfied	very satisfied	very satisfied	generally	generally	generally	Not so satisfied	Not very reasonable	5%-10% or less	Disaster	Generally nervous	do not know much	important	important	Agree	Below 8-10 years	Adjust diet┋exercise	Heart disease┋Others	Listen to doctor’s advice┋Internet┋Communicate with acquaintances	High cost ┋ Long waiting time ┋ Fear of receiving wrong or excessive medical treatment ┋ No one to accompany you	Healthy elderly care┋Health testing┋Health management
456	2020/5/12 21:28:56	249 seconds	WeChat	Fujian Xiamen	female	20-29 years old	City	Business and service industry personnel	College or undergraduate degree	Communist Youth League member	generally	5-15 days or less	Very rarely	Below 150,000-300,000 yuan	generally	Basically satisfied	Basically satisfied	Basically satisfied	Basically satisfied	generally	generally	generally	generally	5%-10% or less	generally	Generally nervous	General understanding	generally	important	Agree	1-3 years or less	Exercise┋Consult a doctor	No	TV┋Internet	High cost┋Difficult to make an appointment┋Long queue time	Medical tourism┋Pharmaceutical industry┋Nursing industry
457	2020/5/12 21:29:03	177 seconds	WeChat	Fujian Xiamen	female	30–39 years old	City	Teachers and professional technical personnel	Graduate students and above	CPC member	good	5-15 days or less	relatively frequently	Below 150,000-300,000 yuan	Basically satisfied	Basically satisfied	generally	Not so satisfied	generally	Very dissatisfied	generally	Basically satisfied	Basically reasonable	1%-5% or less	generally	Generally nervous	do not know much	Very important	Very important	Don't understand	5-8 years or less	Adjust diet┋exercise┋health products	Other〖Cervical spondylosis〗	Listen to doctor’s advice┋Internet	High cost ┋ Not familiar with the process ┋ Fear of receiving wrong or excessive medical treatment	Medical tourism┋Pharmaceutical industry┋Nursing industry┋Health management┋Chronic disease rehabilitation
458	2020/5/12 21:29:05	162 seconds	WeChat	Fujian-Sanming	female	30–39 years old	City	Teachers and professional technical personnel	Graduate students and above	other	good	Less than 5 days	Never	Below 80,000-150,000 yuan	Basically satisfied	generally	Not so satisfied	generally	generally	Not so satisfied	generally	Not so satisfied	generally	1%-5% or less	difficult	very nervous	General understanding	generally	Very important	Strongly Agree	3-5 years or less	Adjust diet┋exercise	No	Book study┋Communicate with acquaintances	High cost┋Difficult to make an appointment┋Long queue time	Health care┋Medical tourism┋Sports industry┋Nursing industry┋Health testing┋Chronic disease rehabilitation
459	2020/5/12 21:29:25	349 seconds	WeChat	Heilongjiang-Daqing	female	30–39 years old	City	Teachers and professional technical personnel	Graduate students and above	the masses	generally	5-15 days or less	Very rarely	Below 80,000-150,000 yuan	Basically satisfied	Not so satisfied	Basically satisfied	very satisfied	Basically satisfied	generally	Basically satisfied	generally	Not very reasonable	More than 10%	difficult	Generally nervous	do not know much	important	Very important	Strongly Agree	5-8 years or less	Adjust your diet┋Exercise┋Health products┋Consult your doctor	No	Listen to doctor’s advice┋TV┋Internet┋Book study┋Communicate with acquaintances	High cost┋Fear of receiving wrong or excessive medical treatment	Health care┋Pharmaceutical industry┋Health testing┋Chronic disease rehabilitation
460	2020/5/12 21:29:35	175 seconds	WeChat	Harbin, Heilongjiang Province	female	20-29 years old	City	Business and service industry personnel	Graduate students and above	CPC member	good	5-15 days or less	Very rarely	Below 150,000-300,000 yuan	Basically satisfied	Not so satisfied	generally	very satisfied	generally	Not so satisfied	generally	Basically satisfied	Not very reasonable	1%-5% or less	Disaster	Generally nervous	do not know much	Very important	Very important	Strongly Agree	5-8 years or less	Adjust diet┋exercise	hypertension	Listen to doctor’s advice┋Internet	High cost ┋ Difficulty in making appointments ┋ Fear of receiving wrong or excessive medical treatment	Healthy elderly care┋Medical tourism┋Health management
461	2020/5/12 21:29:36	127 seconds	WeChat	Shaanxi-Yulin	male	20-29 years old	City	Others (students, military personnel, etc.)	College or undergraduate degree	Communist Youth League member	very good	5-15 days or less	Never	Below 80,000 yuan	Basically satisfied	generally	generally	generally	generally	generally	generally	generally	generally	More than 10%	generally	Generally nervous	basic understanding	generally	generally	generally	More than 10 years	Adjust diet┋exercise	Other〖Skin diseases〗	Listen to your doctor’s advice┋TV	High cost┋Fear of receiving wrong or excessive medical treatment	Pharmaceutical industry
462	2020/5/12 21:29:43	544 seconds	WeChat	Fujian-Longyan	male	Over 50 years old	town	Teachers and professional technical personnel	College or undergraduate degree	CPC member	generally	Less than 5 days	Very rarely	Below 80,000-150,000 yuan	Basically satisfied	generally	generally	Basically satisfied	Basically satisfied	generally	Not so satisfied	Basically satisfied	Basically reasonable	5%-10% or less	Not difficult	Generally nervous	General understanding	generally	important	Disagree	1-3 years or less	Adjust diet┋Exercise┋Consult doctor	Other〖Fat〗	TV┋Internet┋Book study┋Communicating with acquaintances	High cost ┋ Long queue time ┋ Fear of receiving wrong or excessive medical treatment	Healthy elderly care┋Medical tourism┋Health testing┋Health management┋Others〖Mutual-assisted elderly care〗
463	2020/5/12 21:29:53	184 seconds	WeChat	Heilongjiang-Daqing	female	40–49 years old	City	Teachers and professional technical personnel	College or undergraduate degree	the masses	very good	0 days	Very rarely	Below 80,000 yuan	Basically satisfied	generally	generally	generally	generally	generally	Not so satisfied	generally	generally	5%-10% or less	difficult	Not too nervous	General understanding	generally	generally	generally	5-8 years or less	Adjust diet┋exercise	No	Listen to your doctor's advice	High cost ┋ Difficulty in making an appointment ┋ Long queue time ┋ Not familiar with the process ┋ Fear of receiving wrong or excessive medical treatment ┋ No one to accompany you	Health care┋Health care products┋Pharmaceutical industry┋Nursing industry┋Health testing┋Chronic disease rehabilitation
464	2020/5/12 21:30:11	799 seconds	WeChat	Liuzhou, Guangxi	male	30–39 years old	town	Personnel from party and government agencies, state agencies, mass organizations and social organizations, enterprises and institutions	College or undergraduate degree	CPC member	good	More than 30 days	Never	Below 80,000 yuan	Very dissatisfied	Very dissatisfied	generally	Not so satisfied	Very dissatisfied	generally	Not so satisfied	generally	generally	More than 10%	Disaster	Generally nervous	do not know much	important	Don't understand	generally	More than 10 years	Adjust diet┋Exercise┋Others〖Good rest, balance work and rest,〗	No	Listen to your doctor's advice	High cost ┋ Long queue time ┋ Fear of receiving wrong or excessive medical treatment	Health care┋Pharmaceutical industry┋Health testing
465	2020/5/12 21:30:42	284 seconds	WeChat	Shanghai-Changning District	male	30–39 years old	City	Personnel from party and government agencies, state agencies, mass organizations and social organizations, enterprises and institutions	Graduate students and above	CPC member	very good	5-15 days or less	Never	Below 150,000-300,000 yuan	Basically satisfied	generally	generally	Basically satisfied	generally	generally	generally	generally	generally	1%-5% or less	Disaster	Generally nervous	General understanding	Very important	important	Agree	5-8 years or less	Adjust diet┋exercise	No	Internet┋Book Learning	High cost┋Difficult to make an appointment┋Long queue time┋Unfamiliar with the process	Health care┋Pharmaceutical industry┋Nursing industry┋Health testing┋Health management
466	2020/5/12 21:30:48	201 seconds	WeChat	Anhui-Bozhou	male	Under 19 years old	town	Others (students, military personnel, etc.)	College or undergraduate degree	Communist Youth League member	very good	Less than 5 days	generally	Below 150,000-300,000 yuan	very satisfied	Basically satisfied	Basically satisfied	Basically satisfied	Basically satisfied	Basically satisfied	Basically satisfied	Basically satisfied	Basically reasonable	More than 10%	generally	Very harmonious	do not know much	important	important	Agree	5-8 years or less	Adjust diet┋Exercise┋Consult doctor	No	Listen to doctor’s advice┋Internet┋Communicate with acquaintances	Fear of receiving wrong or overly medical treatment	Health care┋Nursing industry┋Health testing
467	2020/5/12 21:31:01	374 seconds	WeChat	Fuzhou, Fujian	female	40–49 years old	City	Business and service industry personnel	Graduate students and above	CPC member	good	Less than 5 days	Very rarely	Below 150,000-300,000 yuan	Basically satisfied	generally	generally	Not so satisfied	generally	generally	Basically satisfied	Basically satisfied	generally	Less than 1%	generally	Not too nervous	Haven't heard of it	Very important	Very important	Strongly Agree	5-8 years or less	Adjust diet┋Exercise┋Consult doctor	No	internet	High cost┋Long queue time	Healthy elderly care┋Health testing┋Chronic disease rehabilitation
468	2020/5/12 21:31:03	312 seconds	WeChat	Jiangxi-Nanchang	male	30–39 years old	City	Personnel from party and government agencies, state agencies, mass organizations and social organizations, enterprises and institutions	College or undergraduate degree	the masses	good	15-30 days or less	Never	Below 150,000-300,000 yuan	Basically satisfied	Basically satisfied	Basically satisfied	Basically satisfied	Basically satisfied	Not so satisfied	Basically satisfied	Basically satisfied	Not very reasonable	1%-5% or less	Disaster	Generally nervous	do not know much	important	important	generally	5-8 years or less	Adjust diet┋exercise	No	Listen to your doctor's advice	High cost ┋ Long queue time ┋ Fear of receiving wrong or excessive medical treatment	Health care┋Pharmaceutical industry┋Nursing industry
469	2020/5/12 21:31:05	136 seconds	WeChat	Heilongjiang-Daqing	female	20-29 years old	City	Others (students, military personnel, etc.)	Graduate students and above	Communist Youth League member	good	Less than 5 days	very often	Below 80,000 yuan	generally	very satisfied	Basically satisfied	Basically satisfied	Basically satisfied	Basically satisfied	generally	Basically satisfied	Basically reasonable	Less than 1%	generally	not nervous	General understanding	Very important	generally	Agree	1-3 years or less	Adjust diet	No	Listen to doctor’s advice┋TV┋Internet┋Book study┋Communicate with acquaintances	High cost┋Long queue time┋Unfamiliar with the process	Health care┋Health care products┋Medical tourism┋Sports industry┋Pharmaceutical industry┋Nursing industry┋Health testing┋Health management┋Chronic disease rehabilitation
470	2020/5/12 21:31:06	232 seconds	WeChat	Jiangxi-Shangrao	male	20-29 years old	rural and countryside	Others (students, military personnel, etc.)	College or undergraduate degree	Communist Youth League member	good	5-15 days or less	generally	Below 80,000-150,000 yuan	Basically satisfied	Basically satisfied	Basically satisfied	Basically satisfied	generally	generally	Basically satisfied	Basically satisfied	generally	5%-10% or less	Disaster	Not too nervous	do not know much	important	important	Agree	5-8 years or less	Adjust diet┋Exercise┋Consult doctor	Other〖Rhinitis〗	Listen to doctor’s advice┋Internet	Difficulty in making an appointment┋Not familiar with the process┋Afraid of receiving wrong or excessive medical treatment	Pharmaceutical Industry┋Health Testing
471	2020/5/12 21:31:17	284 seconds	WeChat	Fujian Xiamen	female	30–39 years old	City	Others (students, military personnel, etc.)	Graduate students and above	CPC member	good	Less than 5 days	Very rarely	300,000-1 million yuan or less	Basically satisfied	Basically satisfied	generally	Basically satisfied	Basically satisfied	Not so satisfied	very satisfied	Not so satisfied	Very unreasonable	Less than 1%	difficult	Generally nervous	General understanding	important	generally	generally	More than 10 years	Adjust diet┋Exercise┋Consult doctor	arthritis	Listen to doctor’s advice┋Internet┋Book study┋Communicate with acquaintances	High cost┋Difficult to make an appointment┋Long queue time┋No one to accompany you	Pharmaceutical industry┋Nursing industry┋Health testing┋Health management┋Chronic disease rehabilitation
472	2020/5/12 21:31:19	237 seconds	WeChat	Fujian Xiamen	male	40–49 years old	City	Teachers and professional technical personnel	Graduate students and above	CPC member	very good	Less than 5 days	Never	300,000-1 million yuan or less	very satisfied	Basically satisfied	Basically satisfied	Basically satisfied	Basically satisfied	generally	generally	generally	generally	5%-10% or less	Disaster	Generally nervous	do not know much	important	Very important	Strongly Agree	More than 10 years	Adjust diet┋exercise	No	internet	costly	health management
473	2020/5/12 21:31:58	547 seconds	WeChat	Dalian, Liaoning	female	40–49 years old	City	Teachers and professional technical personnel	Graduate students and above	CPC member	very good	5-15 days or less	Never	Below 80,000-150,000 yuan	Basically satisfied	generally	Not so satisfied	generally	Not so satisfied	Not so satisfied	generally	Not so satisfied	Not very reasonable	Not sure	Disaster	very nervous	do not know much	important	important	Agree	Below 8-10 years	Adjust diet┋exercise	No	Listen to doctor’s advice┋Internet	High cost ┋ Long queue time ┋ Fear of receiving wrong or excessive medical treatment	Health care┋Sports industry┋Health testing┋Health management
474	2020/5/12 21:32:04	343 seconds	WeChat	Dalian, Liaoning	female	Over 50 years old	City	Teachers and professional technical personnel	Graduate students and above	CPC member	very good	0 days	Never	300,000-1 million yuan or less	very satisfied	Basically satisfied	Basically satisfied	Basically satisfied	generally	Basically satisfied	Basically satisfied	Basically satisfied	Basically reasonable	1%-5% or less	not difficult at all	not nervous	Haven't heard of it	Don't understand	unimportant	Disagree	More than 10 years	Adjust your diet┋exercise┋do nothing	No	Book learning┋Other〖Folk celebrities〗	Others〖The disease becomes more severe with treatment〗	Other〖Traditional physical therapy〗
475	2020/5/12 21:32:07	247 seconds	WeChat	Heilongjiang-Daqing	male	30–39 years old	City	Others (students, military personnel, etc.)	College or undergraduate degree	CPC member	very good	5-15 days or less	Never	Below 80,000-150,000 yuan	very satisfied	Basically satisfied	Basically satisfied	Basically satisfied	Basically satisfied	Basically satisfied	Basically satisfied	Basically satisfied	Basically reasonable	5%-10% or less	difficult	Generally nervous	do not know much	important	important	Agree	1-3 years or less	Adjust diet┋Exercise┋Consult doctor	No	internet	costly	Healthy retirement
476	2020/5/12 21:32:07	303 seconds	WeChat	Harbin, Heilongjiang Province	male	20-29 years old	rural and countryside	Others (students, military personnel, etc.)	College or undergraduate degree	the masses	generally	5-15 days or less	Never	Below 80,000 yuan	generally	Basically satisfied	generally	generally	Basically satisfied	generally	generally	generally	Not very reasonable	5%-10% or less	Disaster	Not too nervous	Haven't heard of it	important	generally	Disagree	5-8 years or less	Exercise┋Consult a doctor	Other〖Rhinitis〗	Listen to doctor’s advice┋Internet	High cost┋Fear of receiving wrong or excessive medical treatment┋No one to accompany you	Health Test┋Chronic Disease Rehabilitation
477	2020/5/12 21:32:12	432 seconds	WeChat	Hebei-Chengde	male	40–49 years old	City	Business and service industry personnel	junior high school	CPC member	very good	Less than 5 days	Very rarely	Below 150,000-300,000 yuan	Basically satisfied	Basically satisfied	Basically satisfied	very satisfied	very satisfied	Basically satisfied	Basically satisfied	Basically satisfied	generally	1%-5% or less	difficult	Generally nervous	do not know much	important	Don't understand	Don't understand	1-3 years or less	Adjust diet┋Exercise┋Consult doctor	Heart disease┋Others	Listen to doctor’s advice┋TV┋Communicate with acquaintances	High cost ┋ Difficulty in making an appointment ┋ Long queue time ┋ Not familiar with the process ┋ Fear of receiving wrong or excessive medical treatment ┋ No one to accompany you	Health care┋Medical tourism┋Sports industry┋Pharmaceutical industry┋Nursing industry┋Health testing┋Health management┋Chronic disease rehabilitation
478	2020/5/12 21:32:24	315 seconds	WeChat	Shandong-Zaozhuang	female	30–39 years old	City	Personnel from party and government agencies, state agencies, mass organizations and social organizations, enterprises and institutions	College or undergraduate degree	the masses	very good	Less than 5 days	Very rarely	Below 80,000-150,000 yuan	very satisfied	very satisfied	very satisfied	very satisfied	very satisfied	very satisfied	very satisfied	very satisfied	Basically reasonable	Less than 1%	not difficult at all	Very harmonious	General understanding	Very important	Very important	Strongly Agree	More than 10 years	Adjust diet┋exercise┋health products	other	Listen to doctor’s advice┋TV┋Internet┋Book study┋Communicate with acquaintances	Long queue time ┋ Not familiar with the process ┋ Fear of receiving wrong or excessive medical treatment	Healthy elderly care┋Medical tourism┋Nursing industry┋Health testing┋Health management
479	2020/5/12 21:32:39	404 seconds	WeChat	Yantai, Shandong	male	40–49 years old	City	Teachers and professional technical personnel	Graduate students and above	CPC member	good	5-15 days or less	Very rarely	Below 150,000-300,000 yuan	Basically satisfied	generally	generally	generally	generally	Not so satisfied	Basically satisfied	Basically satisfied	Basically reasonable	1%-5% or less	generally	Generally nervous	do not know much	Don't understand	Don't understand	Disagree	5-8 years or less	Adjust diet┋Exercise┋Consult doctor	other	Listen to doctor’s advice┋TV┋Internet┋Communicate with acquaintances	High cost ┋ Long queue time ┋ Fear of receiving wrong or excessive medical treatment	Health care┋Sports industry┋Nursing industry┋Chronic disease rehabilitation
480	2020/5/12 21:32:42	167 seconds	WeChat	Fuzhou, Fujian	female	30–39 years old	City	Business and service industry personnel	Graduate students and above	the masses	good	5-15 days or less	Very rarely	300,000-1 million yuan or less	generally	generally	generally	generally	generally	Not so satisfied	Basically satisfied	generally	Basically reasonable	5%-10% or less	generally	Generally nervous	basic understanding	important	important	Agree	5-8 years or less	Adjust diet┋Exercise┋Consult doctor	Other〖Anemia〗	Listen to doctor’s advice┋Internet┋Book study┋Communicate with acquaintances	Difficult to make an appointment┋Long queue time┋Not familiar with the process	Healthy elderly care┋Medical tourism┋Pharmaceutical industry┋Health testing┋Health management
481	2020/5/12 21:32:51	309 seconds	WeChat	Fujian-Sanming	male	40–49 years old	City	Teachers and professional technical personnel	College or undergraduate degree	CPC member	good	5-15 days or less	Never	Below 150,000-300,000 yuan	very satisfied	Basically satisfied	Basically satisfied	very satisfied	very satisfied	Basically satisfied	Basically satisfied	Basically satisfied	Not very reasonable	5%-10% or less	generally	not nervous	General understanding	important	Very important	Agree	More than 10 years	Adjust diet┋exercise	No	Listen to doctor’s advice┋TV┋Internet┋Book study┋Communicate with acquaintances┋Others	High cost┋Fear of receiving wrong or excessive medical treatment	Health care┋Health care products┋Medical tourism┋Sports industry┋Pharmaceutical industry┋Nursing industry┋Health testing┋Health management┋Chronic disease rehabilitation
482	2020/5/12 21:32:53	204 seconds	WeChat	Shaanxi-Xi'an	female	30–39 years old	City	Teachers and professional technical personnel	Graduate students and above	CPC member	good	5-15 days or less	Very rarely	Below 150,000-300,000 yuan	generally	Not so satisfied	Not so satisfied	generally	Very dissatisfied	Not so satisfied	Not so satisfied	Not so satisfied	Not very reasonable	1%-5% or less	difficult	Not too nervous	do not know much	generally	important	generally	Below 8-10 years	Adjust your diet┋Exercise┋Health products┋Consult your doctor	heart disease	Internet┋Book learning┋Communicating with acquaintances	High cost┋Fear of receiving wrong or excessive medical treatment	Healthy elderly care┋Health testing┋Health management┋Chronic disease rehabilitation
483	2020/5/12 21:32:59	304 seconds	WeChat	Sichuan-Nanchong	male	40–49 years old	City	Teachers and professional technical personnel	College or undergraduate degree	CPC member	very good	5-15 days or less	Very rarely	Below 150,000-300,000 yuan	Basically satisfied	Basically satisfied	Basically satisfied	very satisfied	Basically satisfied	Basically satisfied	very satisfied	very satisfied	Not very reasonable	Less than 1%	Disaster	Generally nervous	basic understanding	Very important	Very important	Strongly Agree	1-3 years or less	Adjust diet┋Exercise┋Consult doctor	other	Listen to doctor’s advice┋Internet┋Communicate with acquaintances	High cost┋Fear of receiving wrong or excessive medical treatment┋No one to accompany you	Health care┋nursing industry
484	2020/5/12 21:33:19	135 seconds	WeChat	Harbin, Heilongjiang Province	female	20-29 years old	City	Personnel from party and government agencies, state agencies, mass organizations and social organizations, enterprises and institutions	College or undergraduate degree	CPC member	very good	5-15 days or less	Very rarely	Below 80,000-150,000 yuan	very satisfied	Basically satisfied	very satisfied	very satisfied	Basically satisfied	generally	very satisfied	very satisfied	Basically reasonable	Less than 1%	Disaster	Generally nervous	do not know much	Very important	Don't understand	Don't understand	1-3 years or less	Adjust diet┋exercise	No	Listen to doctor’s advice┋Internet	Difficulty in making an appointment┋Long queue time┋Fear of receiving wrong or excessive medical treatment	Health Test┋Health Management
485	2020/5/12 21:33:23	230 seconds	WeChat	Kunming, Yunnan	female	30–39 years old	City	Teachers and professional technical personnel	Graduate students and above	the masses	generally	15-30 days or less	Very rarely	Below 150,000-300,000 yuan	Basically satisfied	Basically satisfied	Basically satisfied	Basically satisfied	generally	generally	generally	Basically satisfied	Basically reasonable	1%-5% or less	Disaster	Generally nervous	do not know much	important	Very important	Strongly Agree	3-5 years or less	Adjust diet┋exercise┋health products	other	Listen to doctor’s advice┋Internet	Difficult to make an appointment┋long queue time	Health care┋Pharmaceutical industry┋Health testing┋Health management
486	2020/5/12 21:33:27	155 seconds	WeChat	Shaanxi-Xi'an	male	20-29 years old	City	Personnel from party and government agencies, state agencies, mass organizations and social organizations, enterprises and institutions	Graduate students and above	CPC member	good	5-15 days or less	generally	Below 80,000-150,000 yuan	Basically satisfied	Basically satisfied	Basically satisfied	very satisfied	Basically satisfied	Basically satisfied	Basically satisfied	Basically satisfied	Basically reasonable	More than 10%	Disaster	Generally nervous	do not know much	important	important	Agree	3-5 years or less	Adjust your diet┋Exercise┋Health products┋Consult your doctor	diabetes	Listen to doctor’s advice┋TV┋Internet	High cost┋Difficult to make an appointment┋Long queue time	Chronic disease rehabilitation
487	2020/5/12 21:33:33	492 seconds	WeChat	Taiyuan Shanxi	female	30–39 years old	City	Personnel from party and government agencies, state agencies, mass organizations and social organizations, enterprises and institutions	College or undergraduate degree	CPC member	Not good	5-15 days or less	Never	Below 80,000 yuan	very satisfied	Basically satisfied	generally	Basically satisfied	Basically satisfied	Basically satisfied	Not so satisfied	generally	Not very reasonable	1%-5% or less	Disaster	very nervous	Haven't heard of it	Very important	Very important	Disagree	More than 10 years	Adjust diet┋exercise	other	Internet┋Book Learning	High cost ┋ Difficulty in making an appointment ┋ Long queue time ┋ Not familiar with the process ┋ Fear of receiving wrong or excessive medical treatment	health management
488	2020/5/12 21:33:44	156 seconds	WeChat	Fujian Xiamen	male	20-29 years old	City	Business and service industry personnel	Graduate students and above	the masses	generally	5-15 days or less	Very rarely	Below 150,000-300,000 yuan	very satisfied	very satisfied	Basically satisfied	Basically satisfied	generally	generally	Basically satisfied	Basically satisfied	Basically reasonable	1%-5% or less	Not difficult	Generally nervous	General understanding	important	important	Agree	5-8 years or less	Adjust diet┋exercise┋health products	hypertension	Listen to doctor’s advice┋TV┋Internet┋Book study┋Communicate with acquaintances	Not familiar with the process	Pharmaceutical Industry┋Health Testing┋Health Management
489	2020/5/12 21:34:20	196 seconds	WeChat	Fujian-Zhangzhou	female	20-29 years old	City	Personnel from party and government agencies, state agencies, mass organizations and social organizations, enterprises and institutions	College or undergraduate degree	CPC member	generally	Less than 5 days	Very rarely	Below 80,000-150,000 yuan	very satisfied	Basically satisfied	Basically satisfied	Basically satisfied	generally	Not so satisfied	very satisfied	generally	generally	Not sure	Disaster	Generally nervous	Haven't heard of it	important	important	generally	More than 10 years	Adjust diet┋Exercise┋Consult doctor	Other〖Cervical pain〗	Listen to doctor’s advice┋TV┋Internet┋Book study┋Communicate with acquaintances	Long queue time┋Fear of receiving wrong or excessive medical treatment┋No one to accompany you	Health care┋Pharmaceutical industry┋Nursing industry
490	2020/5/12 21:34:32	1111 seconds	WeChat	Shenzhen, Guangdong	female	20-29 years old	City	Business and service industry personnel	Graduate students and above	Communist Youth League member	very good	5-15 days or less	Very rarely	300,000-1 million yuan or less	Basically satisfied	generally	generally	Basically satisfied	generally	Not so satisfied	Basically satisfied	Basically satisfied	Basically reasonable	Less than 1%	generally	Not too nervous	do not know much	generally	important	Disagree	5-8 years or less	Adjust diet┋exercise	No	Listen to doctor’s advice┋Study books┋Communicate with acquaintances	Long queue times┋Fear of receiving wrong or excessive medical treatment	Health care┋Health products┋Sports industry┋Health testing┋Health management
491	2020/5/12 21:34:35	479 seconds	WeChat	Liaoning-Chaoyang	female	20-29 years old	City	Others (students, military personnel, etc.)	Graduate students and above	Communist Youth League member	very good	5-15 days or less	Very rarely	Below 80,000 yuan	Basically satisfied	generally	generally	Basically satisfied	Basically satisfied	Basically satisfied	Basically satisfied	generally	generally	5%-10% or less	generally	Not too nervous	do not know much	Very important	Very important	generally	3-5 years or less	Adjust diet┋Exercise┋Consult doctor	Other〖Chronic rhinitis〗	Listen to doctor’s advice┋Internet	High cost┋Fear of receiving wrong or excessive medical treatment	Health care┋Pharmaceutical industry┋Health testing┋Health management┋Chronic disease rehabilitation
492	2020/5/12 21:34:35	261 seconds	WeChat	Fujian Xiamen	female	20-29 years old	City	Personnel from party and government agencies, state agencies, mass organizations and social organizations, enterprises and institutions	College or undergraduate degree	CPC member	good	Less than 5 days	Very rarely	Below 150,000-300,000 yuan	Basically satisfied	Basically satisfied	Basically satisfied	Basically satisfied	generally	generally	very satisfied	Basically satisfied	Basically reasonable	5%-10% or less	generally	Generally nervous	do not know much	Very important	Very important	Strongly Agree	3-5 years or less	Adjust diet┋exercise	Other〖Obesity〗	Listen to doctor’s advice┋TV┋Internet┋Book study┋Communicate with acquaintances	Long queue times┋Fear of receiving wrong or excessive medical treatment	Healthy elderly care┋Medical tourism┋Health testing┋Health management┋Chronic disease rehabilitation
493	2020/5/12 21:34:37	239 seconds	WeChat	Heilongjiang-Daqing	male	40–49 years old	City	production operators	College or undergraduate degree	the masses	generally	5-15 days or less	Very rarely	Below 80,000-150,000 yuan	Basically satisfied	very satisfied	very satisfied	very satisfied	Basically satisfied	generally	Basically satisfied	Basically satisfied	Basically reasonable	5%-10% or less	Disaster	Not too nervous	do not know much	important	important	Strongly Agree	5-8 years or less	Adjust diet┋Exercise┋Consult doctor	Arthritis┋Hypertension	Listen to doctor’s advice┋TV┋Internet┋Communicate with acquaintances	Difficulty in making an appointment┋Long queue time┋Fear of receiving wrong or excessive medical treatment	Health care┋Medical tourism┋Pharmaceutical industry┋Nursing industry┋Health testing┋Chronic disease rehabilitation
494	2020/5/12 21:34:37	193 seconds	WeChat	Beijing-Fengtai District	female	20-29 years old	City	Personnel from party and government agencies, state agencies, mass organizations and social organizations, enterprises and institutions	Graduate students and above	Communist Youth League member	very good	5-15 days or less	Very rarely	300,000-1 million yuan or less	Basically satisfied	Basically satisfied	Basically satisfied	very satisfied	generally	Not so satisfied	generally	Basically satisfied	generally	1%-5% or less	Disaster	very nervous	do not know much	important	important	Agree	1-3 years or less	Adjust diet┋exercise	No	Internet┋Communicate with acquaintances	High cost ┋ Difficulty in making an appointment ┋ Long queue time ┋ Not familiar with the process ┋ Fear of receiving wrong or excessive medical treatment	Health Test┋Health Management
495	2020/5/12 21:34:38	138 seconds	WeChat	Shenzhen, Guangdong	male	20-29 years old	City	Business and service industry personnel	Graduate students and above	Communist Youth League member	good	Less than 5 days	generally	300,000-1 million yuan or less	generally	generally	generally	generally	generally	generally	generally	Basically satisfied	Not very reasonable	1%-5% or less	generally	Not too nervous	General understanding	important	important	Strongly Agree	3-5 years or less	Adjust diet┋exercise	No	Listen to doctor’s advice┋TV┋Internet┋Book study┋Communicate with acquaintances	High cost┋Fear of receiving wrong or excessive medical treatment	Health care┋Health care products┋Pharmaceutical industry┋Health testing┋Health management
496	2020/5/12 21:34:40	130 seconds	WeChat	Shenzhen, Guangdong	male	20-29 years old	City	Personnel from party and government agencies, state agencies, mass organizations and social organizations, enterprises and institutions	Graduate students and above	the masses	very good	Less than 5 days	Very rarely	Below 150,000-300,000 yuan	Basically satisfied	Basically satisfied	Basically satisfied	Basically satisfied	Basically satisfied	Basically satisfied	Basically satisfied	Basically satisfied	Basically reasonable	1%-5% or less	Disaster	Generally nervous	do not know much	Very important	important	Agree	3-5 years or less	Adjust diet┋exercise	No	Internet┋Communicate with acquaintances	High cost┋difficult to make an appointment	Healthy elderly care┋Medical tourism
497	2020/5/12 21:34:44	289 seconds	WeChat	Fujian-Sanming	female	20-29 years old	town	Others (students, military personnel, etc.)	Graduate students and above	Communist Youth League member	very good	Less than 5 days	Never	Below 80,000-150,000 yuan	Basically satisfied	generally	generally	generally	generally	Not so satisfied	Basically satisfied	Basically satisfied	generally	Not sure	Disaster	Generally nervous	Haven't heard of it	important	Very important	Strongly Agree	3-5 years or less	Adjust diet┋exercise	No	Listen to doctor’s advice┋Communicate with acquaintances	Difficult to make an appointment┋Long queue time┋Not familiar with the process	Healthy elderly care┋Health management┋Chronic disease rehabilitation
498	2020/5/12 21:34:58	143 seconds	WeChat	Hangzhou, Zhejiang	male	20-29 years old	rural and countryside	Others (students, military personnel, etc.)	College or undergraduate degree	Communist Youth League member	very good	Less than 5 days	Never	Below 80,000 yuan	very satisfied	very satisfied	very satisfied	very satisfied	very satisfied	very satisfied	very satisfied	very satisfied	very reasonable	Less than 1%	difficult	Not too nervous	General understanding	Very important	important	Agree	1-3 years or less	Adjust diet┋exercise	No	TV┋Internet	High cost┋Not familiar with the process	Health care┋Sports industry
499	2020/5/12 21:35:11	155 seconds	WeChat	Wenzhou, Zhejiang	female	20-29 years old	town	Teachers and professional technical personnel	College or undergraduate degree	CPC member	generally	5-15 days or less	generally	Below 150,000-300,000 yuan	Basically satisfied	Basically satisfied	Basically satisfied	very satisfied	Basically satisfied	generally	Basically satisfied	Basically satisfied	generally	Less than 1%	generally	very nervous	do not know much	Very important	Very important	Strongly Agree	1-3 years or less	Adjust diet┋Exercise┋Consult doctor	hypertension	Listen to your doctor's advice	Not familiar with the process	Sports Industry┋Health Testing┋Health Management
500	2020/5/12 21:35:12	176 seconds	WeChat	Taiyuan Shanxi	female	20-29 years old	City	Others (students, military personnel, etc.)	Graduate students and above	CPC member	very good	5-15 days or less	generally	Below 150,000-300,000 yuan	Basically satisfied	Basically satisfied	Basically satisfied	Basically satisfied	generally	Not so satisfied	generally	very satisfied	Basically reasonable	More than 10%	Disaster	Not too nervous	basic understanding	Very important	generally	Agree	5-8 years or less	Adjust diet┋Exercise┋Consult doctor	Other〖Migraine〗	Listen to doctor’s advice┋Internet	High cost┋Difficult to make an appointment┋Long queue time	Health care┋Pharmaceutical industry┋Health testing┋Health management┋Chronic disease rehabilitation
501	2020/5/12 21:35:18	585 seconds	WeChat	Tianjin-Binhai New Area	male	40–49 years old	rural and countryside	Business and service industry personnel	Technical secondary school or high school	the masses	good	Less than 5 days	Never	Below 80,000 yuan	generally	Basically satisfied	Basically satisfied	very satisfied	Basically satisfied	Basically satisfied	generally	Basically satisfied	generally	Less than 1%	generally	Not too nervous	General understanding	generally	important	Agree	3-5 years or less	Adjust diet┋exercise	No	TV┋Internet	Long queue time┋No one to accompany you	Health care┋Pharmaceutical industry┋Nursing industry┋Health testing
502	2020/5/12 21:35:30	360 seconds	WeChat	Chongqing-Dadukou District	male	20-29 years old	City	Teachers and professional technical personnel	College or undergraduate degree	Communist Youth League member	very good	0 days	relatively frequently	Below 150,000-300,000 yuan	Basically satisfied	Basically satisfied	Basically satisfied	very satisfied	Basically satisfied	generally	Basically satisfied	Basically satisfied	Basically reasonable	5%-10% or less	Disaster	not nervous	basic understanding	Very important	Very important	generally	3-5 years or less	Adjust diet┋Exercise┋Consult doctor	No	Listen to doctor’s advice┋Internet	High cost┋Long queue time┋Unfamiliar with the process	Health care┋Pharmaceutical industry┋Health testing┋Health management
503	2020/5/12 21:35:37	224 seconds	WeChat	Shanghai-Fengxian District	female	20-29 years old	City	Teachers and professional technical personnel	Graduate students and above	CPC member	good	Less than 5 days	Very rarely	300,000-1 million yuan or less	Basically satisfied	generally	Not so satisfied	Basically satisfied	Basically satisfied	Not so satisfied	Basically satisfied	generally	Not very reasonable	1%-5% or less	difficult	Generally nervous	do not know much	important	important	Agree	More than 10 years	Adjust diet┋exercise	No	Listen to doctor’s advice┋Internet	High cost┋Difficult to make an appointment┋Long queue time	Healthy elderly care┋Health testing┋Chronic disease rehabilitation
504	2020/5/12 21:35:40	447 seconds	WeChat	Fuzhou, Fujian	female	30–39 years old	City	Personnel from party and government agencies, state agencies, mass organizations and social organizations, enterprises and institutions	College or undergraduate degree	CPC member	good	5-15 days or less	Very rarely	300,000-1 million yuan or less	generally	generally	generally	Basically satisfied	generally	Not so satisfied	Not so satisfied	Not so satisfied	generally	Less than 1%	Disaster	very nervous	do not know much	Very important	important	Agree	5-8 years or less	Adjust diet┋Exercise┋Health products┋Others〖Learn Chinese medicine moxibustion, massage and aromatherapy to help family members treat minor illnesses and chronic diseases〗	No	Internet┋Book learning┋Communicating with acquaintances	Difficulty in making an appointment┋Long queue time┋Fear of receiving wrong or excessive medical treatment┋No one to accompany you	Health care┋Pharmaceutical industry┋Nursing industry┋Health testing┋Health management┋Chronic disease rehabilitation
505	2020/5/12 21:35:47	119 seconds	WeChat	Shenzhen, Guangdong	female	20-29 years old	City	Others (students, military personnel, etc.)	Graduate students and above	CPC member	very good	Less than 5 days	relatively frequently	300,000-1 million yuan or less	generally	generally	generally	generally	generally	generally	Basically satisfied	generally	generally	5%-10% or less	Disaster	Generally nervous	General understanding	important	important	Agree	3-5 years or less	Adjust your diet┋Exercise┋Health products┋Consult your doctor	other	Listen to doctor’s advice┋TV┋Internet┋Book study┋Communicate with acquaintances	High cost ┋ Difficulty in making an appointment ┋ Long queue time ┋ Fear of receiving wrong or excessive medical treatment	Health products┋Medical tourism┋Pharmaceutical industry┋Health testing┋Health management
506	2020/5/12 21:36:28	787 seconds	WeChat	Taiyuan Shanxi	female	40–49 years old	City	Teachers and professional technical personnel	Graduate students and above	other	good	More than 30 days	Never	Below 150,000-300,000 yuan	very satisfied	Basically satisfied	Basically satisfied	very satisfied	Basically satisfied	Basically satisfied	Basically satisfied	Basically satisfied	Basically reasonable	1%-5% or less	generally	very nervous	Haven't heard of it	important	important	Agree	5-8 years or less	Adjust diet┋exercise	other	TV┋Internet	High cost┋difficult to make an appointment	Health care┋Pharmaceutical industry┋Health testing┋Chronic disease rehabilitation
507	2020/5/12 21:36:31	234 seconds	WeChat	Taiyuan Shanxi	male	40–49 years old	City	Personnel from party and government agencies, state agencies, mass organizations and social organizations, enterprises and institutions	College or undergraduate degree	other	very good	Less than 5 days	Never	300,000-1 million yuan or less	Basically satisfied	Basically satisfied	Basically satisfied	Basically satisfied	generally	Basically satisfied	generally	Not so satisfied	generally	Less than 1%	Disaster	Not too nervous	do not know much	important	Very important	Strongly Agree	5-8 years or less	Adjust diet┋exercise┋health products	asthma	internet	Long queue time┋Not familiar with the process	Health care┋nursing industry┋chronic disease rehabilitation
508	2020/5/12 21:36:41	364 seconds	WeChat	Fujian Xiamen	male	30–39 years old	City	Personnel from party and government agencies, state agencies, mass organizations and social organizations, enterprises and institutions	Graduate students and above	CPC member	very good	5-15 days or less	Very rarely	300,000-1 million yuan or less	Basically satisfied	Basically satisfied	Basically satisfied	very satisfied	generally	Basically satisfied	generally	Not so satisfied	generally	Less than 1%	Disaster	Generally nervous	General understanding	important	Very important	generally	More than 10 years	Adjust diet┋exercise	No	TV┋Internet┋Communicating with acquaintances	High cost┋Difficult to make an appointment┋Long queue time	Pharmaceutical Industry┋Health Testing┋Health Management
509	2020/5/12 21:37:23	177 seconds	WeChat	Gansu-Baiyin	female	20-29 years old	rural and countryside	Others (students, military personnel, etc.)	Graduate students and above	Communist Youth League member	good	5-15 days or less	Very rarely	Below 80,000 yuan	Basically satisfied	Basically satisfied	Basically satisfied	Basically satisfied	Basically satisfied	Basically satisfied	Basically satisfied	Basically satisfied	Basically reasonable	1%-5% or less	Disaster	Generally nervous	do not know much	generally	important	generally	3-5 years or less	sports	No	internet	Difficulty making an appointment	Healthy retirement
510	2020/5/12 21:37:50	184 seconds	WeChat	Shanghai-Songjiang District	female	30–39 years old	City	Teachers and professional technical personnel	Graduate students and above	CPC member	good	Less than 5 days	Very rarely	Below 150,000-300,000 yuan	Basically satisfied	Basically satisfied	generally	very satisfied	Basically satisfied	Basically satisfied	Basically satisfied	generally	Basically reasonable	5%-10% or less	Disaster	Not too nervous	do not know much	generally	important	Agree	5-8 years or less	Adjust diet┋exercise	other	Listen to doctor’s advice┋Internet┋Book study	Difficulty in making an appointment┋Long queue time┋Fear of receiving wrong or excessive medical treatment	Health Checkup┋Health Management┋Chronic Disease Rehabilitation
511	2020/5/12 21:37:55	223 seconds	WeChat	Beijing Haidian District	male	30–39 years old	City	Teachers and professional technical personnel	Graduate students and above	CPC member	good	5-15 days or less	Very rarely	300,000-1 million yuan or less	Basically satisfied	Basically satisfied	Basically satisfied	generally	Basically satisfied	generally	Basically satisfied	generally	Basically reasonable	1%-5% or less	generally	Generally nervous	Know well	important	important	Agree	5-8 years or less	Adjust diet┋exercise	Other〖lumbar muscle strain〗	Internet┋Communicate with acquaintances	Difficulty in making appointments┋Fear of receiving wrong or excessive medical treatment	Sports Industry┋Health Management┋Chronic Disease Rehabilitation
512	2020/5/12 21:37:55	149 seconds	WeChat	Chongqing-Dadukou District	female	20-29 years old	City	Personnel from party and government agencies, state agencies, mass organizations and social organizations, enterprises and institutions	College or undergraduate degree	CPC member	generally	More than 30 days	generally	Below 150,000-300,000 yuan	generally	generally	generally	very satisfied	Basically satisfied	Basically satisfied	Basically satisfied	Basically satisfied	generally	5%-10% or less	generally	Not too nervous	do not know much	Very important	Very important	Strongly Agree	Below 8-10 years	Adjust diet┋Exercise┋Consult doctor	heart disease	Listen to doctor’s advice┋TV┋Internet┋Communicate with acquaintances	Long queue time┋Not familiar with the process	Health care┋Health care products┋Medical tourism┋Sports industry┋Pharmaceutical industry┋Nursing industry┋Health testing┋Health management┋Chronic disease rehabilitation
513	2020/5/12 21:37:56	294 seconds	WeChat	Hebei-Langfang	female	30–39 years old	town	Business and service industry personnel	junior high school	the masses	generally	15-30 days or less	generally	Below 80,000 yuan	generally	Basically satisfied	Basically satisfied	Basically satisfied	Basically satisfied	generally	Basically satisfied	Basically satisfied	Not very reasonable	Not sure	generally	not nervous	do not know much	generally	important	Don't understand	3-5 years or less	Adjust diet┋exercise	No	Listen to doctor’s advice┋TV┋Internet┋Book study┋Communicate with acquaintances	High cost┋Fear of receiving wrong or excessive medical treatment	Health care┋Medical tourism┋Pharmaceutical industry┋Nursing industry┋Health testing┋Health management┋Chronic disease rehabilitation
514	2020/5/12 21:38:16	570 seconds	WeChat	Heilongjiang-Hegang	female	30–39 years old	rural and countryside	Business and service industry personnel	Technical secondary school or high school	the masses	have a chronic disease	More than 30 days	Never	Below 80,000 yuan	Not so satisfied	Very dissatisfied	Very dissatisfied	Very dissatisfied	Not so satisfied	Not so satisfied	generally	Very dissatisfied	Very unreasonable	More than 10%	difficult	very nervous	Haven't heard of it	Don't understand	Don't understand	Agree	More than 10 years	Adjust diet	Heart disease┋hypertension┋others	internet	High cost ┋ Long queue time ┋ Fear of receiving wrong or excessive medical treatment	Pharmaceutical Industry┋Health Testing┋Chronic Disease Rehabilitation
515	2020/5/12 21:38:46	250 seconds	WeChat	Chengdu, Sichuan	male	40–49 years old	City	Teachers and professional technical personnel	College or undergraduate degree	CPC member	have a chronic disease	More than 30 days	Never	300,000-1 million yuan or less	Basically satisfied	generally	generally	generally	Not so satisfied	Very dissatisfied	Basically satisfied	Not so satisfied	Basically reasonable	1%-5% or less	difficult	Not too nervous	do not know much	generally	Don't understand	Agree	3-5 years or less	Adjust your diet┋Exercise┋Health products┋Consult your doctor	Hypertension┋Others	internet	Difficult to make an appointment┋Long queue time┋Not familiar with the process	Health care┋Health products┋Medical tourism┋Chronic disease rehabilitation
516	2020/5/12 21:38:47	145 seconds	WeChat	Fujian Xiamen	female	20-29 years old	City	Business and service industry personnel	College or undergraduate degree	the masses	very good	Less than 5 days	Never	Below 150,000-300,000 yuan	Basically satisfied	generally	Basically satisfied	Basically satisfied	Basically satisfied	Basically satisfied	Basically satisfied	Basically satisfied	Basically reasonable	1%-5% or less	Disaster	Generally nervous	Haven't heard of it	important	important	generally	3-5 years or less	Adjust your diet┋Exercise┋Health products┋Consult your doctor	No	Listen to doctor’s advice┋Internet┋Book study┋Communicate with acquaintances	Long queue time┋Not familiar with the process	Health care┋Sports industry┋Nursing industry┋Health management
517	2020/5/12 21:38:48	151 seconds	WeChat	Gansu-Wuwei	female	20-29 years old	rural and countryside	Others (students, military personnel, etc.)	Graduate students and above	Communist Youth League member	very good	0 days	Never	Below 80,000 yuan	very satisfied	Basically satisfied	Basically satisfied	very satisfied	generally	Not so satisfied	Basically satisfied	Basically satisfied	generally	Less than 1%	generally	Not too nervous	do not know much	generally	important	Agree	1-3 years or less	Adjust diet┋exercise	No	book learning	High cost┋Long queue time┋Unfamiliar with the process	health management
518	2020/5/12 21:38:53	213 seconds	WeChat	Yantai, Shandong	male	30–39 years old	City	Teachers and professional technical personnel	Graduate students and above	CPC member	very good	5-15 days or less	Very rarely	Below 150,000-300,000 yuan	very satisfied	Basically satisfied	Basically satisfied	very satisfied	Basically satisfied	generally	very satisfied	Basically satisfied	generally	Less than 1%	Disaster	not nervous	do not know much	important	important	Agree	3-5 years or less	Sports┋Health products	No	communicate with acquaintances	Long queue time	Health care┋Sports industry┋Pharmaceutical industry
519	2020/5/12 21:39:12	211 seconds	WeChat	Beijing Haidian District	female	30–39 years old	City	Teachers and professional technical personnel	Graduate students and above	CPC member	good	5-15 days or less	Very rarely	300,000-1 million yuan or less	Basically satisfied	Basically satisfied	Basically satisfied	Basically satisfied	Basically satisfied	Basically satisfied	Basically satisfied	Basically satisfied	Basically reasonable	1%-5% or less	Disaster	Generally nervous	basic understanding	Very important	important	Agree	3-5 years or less	Adjust diet┋exercise	No	Listen to doctor’s advice┋Internet┋Book study	Fear of receiving wrong or overly medical treatment	Healthy Elderly Care┋Health Testing
520	2020/5/12 21:39:30	64 seconds	WeChat	Fujian Xiamen	male	20-29 years old	City	Business and service industry personnel	College or undergraduate degree	the masses	very good	Less than 5 days	very often	Below 80,000-150,000 yuan	Basically satisfied	very satisfied	very satisfied	very satisfied	Basically satisfied	Basically satisfied	very satisfied	Basically satisfied	very reasonable	Less than 1%	difficult	very nervous	Know well	Very important	important	Agree	1-3 years or less	Adjust your diet┋Exercise┋Health products┋Consult your doctor	No	Listen to doctor’s advice┋TV┋Internet┋Book study┋Communicate with acquaintances	High cost┋Difficult to make an appointment┋Long queue time┋Unfamiliar with the process	Health care┋Health products┋Sports industry
521	2020/5/12 21:39:36	174 seconds	WeChat	Jiangxi-Shangrao	male	Under 19 years old	rural and countryside	Others (students, military personnel, etc.)	College or undergraduate degree	Communist Youth League member	very good	Less than 5 days	Very rarely	Below 80,000 yuan	generally	Basically satisfied	Basically satisfied	Basically satisfied	Basically satisfied	Basically satisfied	Basically satisfied	Basically satisfied	Not very reasonable	Not sure	generally	Not too nervous	General understanding	generally	generally	Agree	3-5 years or less	Adjust diet	No	TV┋Internet┋Book Study	High cost┋Difficult to make an appointment┋Long queue time	Healthy Elderly Care┋Health Testing
522	2020/5/12 21:40:07	331 seconds	WeChat	Shenzhen, Guangdong	male	30–39 years old	City	Business and service industry personnel	Graduate students and above	Communist Youth League member	good	Less than 5 days	Very rarely	300,000-1 million yuan or less	Basically satisfied	generally	Basically satisfied	Very dissatisfied	Not so satisfied	Very dissatisfied	Not so satisfied	Not so satisfied	Not very reasonable	1%-5% or less	generally	Generally nervous	Haven't heard of it	important	important	Agree	3-5 years or less	Adjust diet┋exercise┋health products	No	Listen to doctor’s advice┋Internet┋Communicate with acquaintances	High cost┋Difficult to make an appointment┋Long queue time	Health care┋Health products┋Sports industry┋Health testing┋Health management
523	2020/5/12 21:40:08	165 seconds	WeChat	Fujian Xiamen	female	30–39 years old	City	Personnel from party and government agencies, state agencies, mass organizations and social organizations, enterprises and institutions	Graduate students and above	CPC member	generally	15-30 days or less	relatively frequently	300,000-1 million yuan or less	Basically satisfied	generally	generally	Basically satisfied	generally	Not so satisfied	Basically satisfied	generally	generally	1%-5% or less	Disaster	Generally nervous	do not know much	important	important	Agree	1-3 years or less	Consult a doctor	other	Listen to your doctor's advice	Difficulty in making appointments┋Fear of receiving wrong or excessive medical treatment	Healthy Elderly Care┋Health Testing
[truncated: 1,967 more rows]
